# Supplementary material for: 5′-([1,1′-Biphen­yl]-4-yl)-1′,1′′,3′′-tri­methyl­dispiro[indane-2,2′-pyrrolidine-4′,5′′-[1,3]diazin­ane]-1,3,2′′,4′′,6′′-penta­one
Source: Acta Crystallogr Sect E Struct Rep Online. 2014 Jun 11;70(Pt 7):o759. doi: 10.1107/S1600536814013117 (PMC4120593; doi:10.1107/S1600536814013117)
Supplement: Supplementary file 1 [file e-70-0o759-sup1.cif]

##############################################################################
#                                                                            #
# This CIF contains the data in a paper accepted for publication in          #
# Acta Crystallographica Section E. It conforms to the requirements of       #
# Notes for Authors for Acta Crystallographica Section E, and has been       #
# peer reviewed under the auspices of the IUCr Commission on Journals.       #
#                                                                            #
# Full details of the Crystallographic Information File format               #
# are given in the paper "The Crystallographic Information File (CIF):       #
# a New Standard Archive File for Crystallography" by S. R. Hall, F. H.      #
# Allen and I. D. Brown [Acta Cryst. (1991), A47, 655-685].                  #
#                                                                            #
# The current version of the core CIF dictionary is obtainable from          #
# ftp://ftp.iucr.org/pub/cif_core.dic.                                       #
#                                                                            #
# Software is freely available for graphical display of the structure(s)     #
# in this CIF. For information consult the CIF software page                 #
# http://www.iucr.org/resources/cif/software.                                #
#                                                                            #
# This file may be used for bona fide research purposes within the           #
# scientific community so long as proper attribution is given to the journal # 
# article from which it was obtained.                                        #
#                                                                            #
##############################################################################
data_I
_audit_creation_method     SHELXL-97
_database_code_depnum_ccdc_archive     'CCDC 1006972'
_chemical_name_systematic
;\
5'-([1,1'-Biphenyl]-4-yl)-1',1'',3''-trimethyldispiro[indane-2,2'-\
pyrrolidine-4',5''-[1,3]diazinane]-1,3,2'',4'',6''-pentaone
;
_chemical_name_common     ?
_chemical_formula_moiety     'C30 H25 N3 O5'
_chemical_formula_sum     'C30 H25 N3 O5'
_chemical_formula_iupac     'C30 H25 N3 O5'
_chemical_formula_weight     507.53
_chemical_melting_point     434
_symmetry_cell_setting     monoclinic
_symmetry_space_group_name_H-M     'P 21/n'
_symmetry_space_group_name_hall     '-P 2yn'
loop_
    _symmetry_equiv_pos_as_xyz
    'x, y, z'
    '-x+1/2, y+1/2, -z+1/2'
    '-x, -y, -z'
    'x-1/2, -y-1/2, z-1/2'
_cell_length_a     8.3301(10)
_cell_length_b     26.070(4)
_cell_length_c     12.0441(14)
_cell_angle_alpha     90.00
_cell_angle_beta     94.496(6)
_cell_angle_gamma     90.00
_cell_volume     2607.5(6)
_cell_formula_units_Z     4
_cell_measurement_reflns_used     346
_cell_measurement_theta_min     1.9
_cell_measurement_theta_max     25.0
_cell_measurement_temperature     296(2)
_cell_special_details     Prism
_exptl_crystal_description     prism
_exptl_crystal_colour     colourless
_exptl_crystal_size_max     0.24
_exptl_crystal_size_mid     0.22
_exptl_crystal_size_min     0.20
_exptl_crystal_density_diffrn     1.293
_exptl_crystal_density_meas     ?
_exptl_crystal_density_method     'not measured'
_exptl_crystal_F_000     1064
_exptl_absorpt_coefficient_mu     0.089
_exptl_absorpt_correction_type     multi-scan
_exptl_absorpt_process_details     '(SADABS; Bruker, 2009)'
_exptl_absorpt_correction_T_min     0.9789
_exptl_absorpt_correction_T_max     0.9824
_exptl_special_details     ?
_diffrn_ambient_temperature     296(2)
_diffrn_radiation_type     MoK\a
_diffrn_radiation_wavelength     0.71073
_diffrn_radiation_source     'fine-focus sealed tube'
_diffrn_radiation_monochromator     graphite
_diffrn_measurement_device_type     'Bruker APEXII CCD'
_diffrn_measurement_method     \w
_diffrn_detector_area_resol_mean     1.6
_diffrn_reflns_number     18992
_diffrn_reflns_av_R_equivalents     0.0458
_diffrn_reflns_av_sigmaI/netI     0.0427
_diffrn_reflns_theta_min     1.87
_diffrn_reflns_theta_max     25.00
_diffrn_reflns_theta_full     25.00
_diffrn_measured_fraction_theta_max     0.997
_diffrn_measured_fraction_theta_full     0.997
_diffrn_reflns_limit_h_min     -9
_diffrn_reflns_limit_h_max     9
_diffrn_reflns_limit_k_min     -31
_diffrn_reflns_limit_k_max     30
_diffrn_reflns_limit_l_min     -14
_diffrn_reflns_limit_l_max     10
_diffrn_standards_number     346
_diffrn_standards_interval_count     22
_diffrn_standards_interval_time     22
_diffrn_standards_decay_%     1.6
_refine_special_details
;
Refinement of <i>F</i>^2^ against ALL reflections. The weighted <i>R</i>-factor
<i>wR</i> and goodness of fit <i>S</i> are based on <i>F</i>^2^, conventional
<i>R</i>-factors <i>R</i> are based on <i>F</i>, with <i>F</i> set to zero for
negative <i>F</i>^2^. The threshold expression of <i>F</i>^2^ >
\s(<i>F</i>^2^) is used only for calculating <i>R</i>-factors(gt) <i>etc</i>.
and is not relevant to the choice of reflections for refinement.
<i>R</i>-factors based on <i>F</i>^2^ are statistically about twice as large
as those based on <i>F</i>, and <i>R</i>- factors based on ALL data will be
even larger.
;
_reflns_number_total     4569
_reflns_number_gt     3332
_reflns_threshold_expression     I>2\s(I)
_refine_ls_structure_factor_coef     Fsqd
_refine_ls_matrix_type     full
_refine_ls_R_factor_all     0.0727
_refine_ls_R_factor_gt     0.0498
_refine_ls_wR_factor_gt     0.1213
_refine_ls_wR_factor_ref     0.1302
_refine_ls_goodness_of_fit_ref     1.042
_refine_ls_restrained_S_all     1.042
_refine_ls_number_reflns     4569
_refine_ls_number_parameters     346
_refine_ls_number_restraints     0
_refine_ls_number_constraints     0
_refine_ls_hydrogen_treatment     constr
_refine_ls_weighting_scheme     calc
_refine_ls_weighting_details
         'calc w=1/[\s^2^(Fo^2^)+(0.0590P)^2^+0.5965P] where P=(Fo^2^+2Fc^2^)/3'
_atom_sites_solution_hydrogens     geom
_atom_sites_solution_primary     direct
_atom_sites_solution_secondary     difmap
_refine_ls_shift/su_max     0.031
_refine_ls_shift/su_mean     0.000
_refine_diff_density_max     0.174
_refine_diff_density_min     -0.152
_refine_ls_extinction_method     none
_refine_ls_extinction_coef     ?
loop_
    _atom_type_symbol
    _atom_type_description
    _atom_type_scat_dispersion_real
    _atom_type_scat_dispersion_imag
    _atom_type_scat_source
    'C' 'C' 0.0033 0.0016
                         'International Tables Vol C Tables 4.2.6.8 and 6.1.1.4'
    'H' 'H' 0.0000 0.0000
                         'International Tables Vol C Tables 4.2.6.8 and 6.1.1.4'
    'N' 'N' 0.0061 0.0033
                         'International Tables Vol C Tables 4.2.6.8 and 6.1.1.4'
    'O' 'O' 0.0106 0.0060
                         'International Tables Vol C Tables 4.2.6.8 and 6.1.1.4'
_computing_data_collection     'APEX2 (Bruker, 2009)'
_computing_cell_refinement     'SAINT-Plus (Bruker, 2009)'
_computing_data_reduction     'SAINT-Plus (Bruker, 2009)'
_computing_structure_solution     'SHELXS97 (Sheldrick, 2008)'
_computing_structure_refinement     'SHELXL97 (Sheldrick, 2008)'
_computing_molecular_graphics
 'ORTEP-3 for Windows (Farrugia, 2012) and Mercury (Macrae <i>et al.</i>, 2008)'
_computing_publication_material     'SHELXL97 (Sheldrick, 2008)'
loop_
    _atom_site_type_symbol
    _atom_site_label
    _atom_site_fract_x
    _atom_site_fract_y
    _atom_site_fract_z
    _atom_site_U_iso_or_equiv
    _atom_site_adp_type
    _atom_site_calc_flag
    _atom_site_refinement_flags
    _atom_site_occupancy
    _atom_site_symmetry_multiplicity
    _atom_site_disorder_assembly
    _atom_site_disorder_group
    C C1 0.4231(4) 0.04651(12) 0.1141(2) 0.0948(10) Uani d . 1 1 . .
    H H1 0.4813 0.0729 0.0843 0.114 Uiso calc R 1 1 . .
    C C2 0.2878(5) 0.02719(16) 0.0539(3) 0.1201(14) Uani d . 1 1 . .
    H H2 0.2547 0.0412 -0.0152 0.144 Uiso calc R 1 1 . .
    C C3 0.2029(4) -0.01227(15) 0.0952(3) 0.1017(11) Uani d . 1 1 . .
    H H3 0.1124 -0.0252 0.0545 0.122 Uiso calc R 1 1 . .
    C C4 0.2509(3) -0.03246(11) 0.1956(3) 0.0855(9) Uani d . 1 1 . .
    H H4 0.1941 -0.0597 0.2235 0.103 Uiso calc R 1 1 . .
    C C5 0.3845(3) -0.01285(10) 0.2575(2) 0.0675(7) Uani d . 1 1 . .
    H H5 0.4153 -0.0268 0.3269 0.081 Uiso calc R 1 1 . .
    C C6 0.4724(3) 0.02708(8) 0.21760(18) 0.0546(6) Uani d . 1 1 . .
    C C7 0.6154(2) 0.04800(7) 0.28376(16) 0.0448(5) Uani d . 1 1 . .
    C C8 0.6096(3) 0.05802(8) 0.39615(17) 0.0480(5) Uani d . 1 1 . .
    H H8 0.5163 0.0505 0.4306 0.058 Uiso calc R 1 1 . .
    C C9 0.7399(2) 0.07903(8) 0.45822(16) 0.0444(5) Uani d . 1 1 . .
    H H9 0.7323 0.0862 0.5333 0.053 Uiso calc R 1 1 . .
    C C10 0.8821(2) 0.08962(7) 0.40952(15) 0.0373(4) Uani d . 1 1 . .
    C C11 0.8908(2) 0.07776(7) 0.29854(16) 0.0441(5) Uani d . 1 1 . .
    H H11 0.9864 0.0831 0.2652 0.053 Uiso calc R 1 1 . .
    C C12 0.7582(3) 0.05790(8) 0.23626(16) 0.0488(5) Uani d . 1 1 . .
    H H12 0.7653 0.0511 0.1610 0.059 Uiso calc R 1 1 . .
    C C13 1.0205(2) 0.11690(7) 0.47311(15) 0.0371(4) Uani d . 1 1 . .
    H H13 1.1203 0.1076 0.4400 0.045 Uiso calc R 1 1 . .
    C C14 1.0065(2) 0.17788(7) 0.47424(15) 0.0361(4) Uani d . 1 1 . .
    C C15 1.0975(3) 0.19325(8) 0.58443(18) 0.0591(6) Uani d . 1 1 . .
    H H15A 1.0292 0.2137 0.6288 0.071 Uiso calc R 1 1 . .
    H H15B 1.1924 0.2131 0.5709 0.071 Uiso calc R 1 1 . .
    C C16 1.1458(2) 0.14280(7) 0.64526(15) 0.0388(5) Uani d . 1 1 . .
    C C17 1.0825(3) 0.05128(8) 0.61581(19) 0.0608(6) Uani d . 1 1 . .
    H H17A 0.9951 0.0293 0.5898 0.091 Uiso calc R 1 1 . .
    H H17B 1.1040 0.0471 0.6948 0.091 Uiso calc R 1 1 . .
    H H17C 1.1769 0.0424 0.5791 0.091 Uiso calc R 1 1 . .
    C C18 0.8320(2) 0.19348(7) 0.47277(16) 0.0374(4) Uani d . 1 1 . .
    C C19 0.8226(2) 0.19976(7) 0.27108(17) 0.0443(5) Uani d . 1 1 . .
    C C20 1.0853(2) 0.19684(8) 0.37413(19) 0.0486(5) Uani d . 1 1 . .
    C C21 0.5729(2) 0.20337(10) 0.3638(2) 0.0740(8) Uani d . 1 1 . .
    H H21A 0.5428 0.2389 0.3578 0.111 Uiso calc R 1 1 . .
    H H21B 0.5337 0.1890 0.4299 0.111 Uiso calc R 1 1 . .
    H H21C 0.5271 0.1851 0.2998 0.111 Uiso calc R 1 1 . .
    C C22 1.0650(4) 0.20798(13) 0.1717(2) 0.0980(11) Uani d . 1 1 . .
    H H22A 1.1795 0.2041 0.1848 0.147 Uiso calc R 1 1 . .
    H H22B 1.0408 0.2417 0.1430 0.147 Uiso calc R 1 1 . .
    H H22C 1.0241 0.1828 0.1186 0.147 Uiso calc R 1 1 . .
    C C23 1.3283(2) 0.13417(8) 0.64229(16) 0.0459(5) Uani d . 1 1 . .
    C C24 1.4062(2) 0.14997(8) 0.75118(16) 0.0426(5) Uani d . 1 1 . .
    C C25 1.2897(2) 0.15729(8) 0.82564(15) 0.0415(5) Uani d . 1 1 . .
    C C26 1.1278(3) 0.14805(8) 0.77001(17) 0.0452(5) Uani d . 1 1 . .
    C C27 1.5684(3) 0.15617(9) 0.7833(2) 0.0592(6) Uani d . 1 1 . .
    H H27 1.6460 0.1515 0.7328 0.071 Uiso calc R 1 1 . .
    C C28 1.6111(3) 0.16939(10) 0.8916(2) 0.0666(7) Uani d . 1 1 . .
    H H28 1.7192 0.1739 0.9151 0.080 Uiso calc R 1 1 . .
    C C29 1.4958(3) 0.17615(9) 0.96614(19) 0.0648(7) Uani d . 1 1 . .
    H H29 1.5281 0.1846 1.0395 0.078 Uiso calc R 1 1 . .
    C C30 1.3337(3) 0.17078(9) 0.93507(17) 0.0555(6) Uani d . 1 1 . .
    H H30 1.2567 0.1760 0.9858 0.067 Uiso calc R 1 1 . .
    N N1 1.03912(19) 0.10473(6) 0.59094(12) 0.0416(4) Uani d . 1 1 . .
    N N2 0.75059(17) 0.19896(6) 0.36977(13) 0.0405(4) Uani d . 1 1 . .
    N N3 0.9891(2) 0.20081(7) 0.27705(13) 0.0474(4) Uani d . 1 1 . .
    O O1 1.22834(18) 0.20472(8) 0.37604(18) 0.0910(7) Uani d . 1 1 . .
    O O2 0.7449(2) 0.20158(7) 0.18241(13) 0.0766(5) Uani d . 1 1 . .
    O O3 0.7628(2) 0.19887(6) 0.55632(13) 0.0671(5) Uani d . 1 1 . .
    O O4 1.00353(19) 0.14533(7) 0.81522(14) 0.0754(5) Uani d . 1 1 . .
    O O5 1.3934(2) 0.11654(8) 0.56487(13) 0.0754(5) Uani d . 1 1 . .
loop_
    _atom_site_aniso_label
    _atom_site_aniso_U_11
    _atom_site_aniso_U_22
    _atom_site_aniso_U_33
    _atom_site_aniso_U_12
    _atom_site_aniso_U_13
    _atom_site_aniso_U_23
    C1 0.103(2) 0.093(2) 0.0800(19) -0.0288(18) -0.0449(17) 0.0214(16)
    C2 0.116(3) 0.138(3) 0.095(2) -0.036(3) -0.065(2) 0.022(2)
    C3 0.077(2) 0.112(3) 0.108(3) -0.0180(19) -0.0423(19) -0.019(2)
    C4 0.0650(18) 0.080(2) 0.108(2) -0.0235(15) -0.0125(16) -0.0150(17)
    C5 0.0614(16) 0.0671(16) 0.0712(16) -0.0162(13) -0.0133(12) -0.0010(12)
    C6 0.0556(14) 0.0499(14) 0.0552(14) -0.0050(11) -0.0140(11) -0.0057(10)
    C7 0.0501(13) 0.0386(11) 0.0436(12) -0.0037(9) -0.0100(10) -0.0022(9)
    C8 0.0472(12) 0.0475(13) 0.0489(13) -0.0074(9) 0.0011(10) -0.0066(9)
    C9 0.0503(13) 0.0459(12) 0.0368(11) -0.0043(9) 0.0011(9) -0.0090(9)
    C10 0.0414(11) 0.0326(10) 0.0366(11) 0.0010(8) -0.0052(8) -0.0041(8)
    C11 0.0482(12) 0.0438(12) 0.0405(11) -0.0052(9) 0.0035(9) -0.0051(9)
    C12 0.0621(15) 0.0497(13) 0.0334(11) -0.0071(10) -0.0047(10) -0.0070(9)
    C13 0.0348(10) 0.0376(11) 0.0377(11) 0.0036(8) -0.0053(8) -0.0042(8)
    C14 0.0318(10) 0.0367(10) 0.0383(11) -0.0020(8) -0.0072(8) -0.0005(8)
    C15 0.0684(15) 0.0416(12) 0.0617(14) -0.0013(11) -0.0314(12) -0.0056(10)
    C16 0.0375(11) 0.0425(11) 0.0346(10) 0.0028(8) -0.0087(8) -0.0050(8)
    C17 0.0794(17) 0.0399(13) 0.0595(14) 0.0090(11) -0.0176(12) 0.0023(10)
    C18 0.0370(11) 0.0369(11) 0.0392(11) -0.0003(8) 0.0085(9) -0.0010(8)
    C19 0.0481(12) 0.0406(12) 0.0422(12) 0.0012(9) -0.0093(10) 0.0071(9)
    C20 0.0295(11) 0.0468(12) 0.0697(15) 0.0001(9) 0.0061(10) 0.0076(10)
    C21 0.0256(11) 0.0816(19) 0.114(2) 0.0065(11) -0.0020(12) 0.0164(15)
    C22 0.118(3) 0.111(3) 0.072(2) -0.002(2) 0.0548(19) 0.0207(17)
    C23 0.0441(12) 0.0581(13) 0.0353(11) 0.0041(10) 0.0020(9) -0.0021(9)
    C24 0.0391(11) 0.0507(12) 0.0367(11) 0.0021(9) -0.0056(9) 0.0013(9)
    C25 0.0423(12) 0.0463(12) 0.0346(11) -0.0008(9) -0.0047(9) -0.0005(8)
    C26 0.0406(12) 0.0497(13) 0.0450(12) 0.0009(9) 0.0017(10) -0.0080(9)
    C27 0.0406(12) 0.0716(16) 0.0637(15) -0.0025(11) -0.0063(11) -0.0014(12)
    C28 0.0497(14) 0.0745(18) 0.0712(17) -0.0038(12) -0.0240(13) -0.0008(13)
    C29 0.0780(18) 0.0662(16) 0.0448(13) -0.0073(13) -0.0293(13) -0.0023(11)
    C30 0.0633(15) 0.0658(15) 0.0363(12) -0.0047(12) -0.0033(10) -0.0063(10)
    N1 0.0478(10) 0.0366(9) 0.0380(9) 0.0034(7) -0.0120(7) -0.0025(7)
    N2 0.0240(8) 0.0466(10) 0.0501(10) 0.0027(7) -0.0020(7) 0.0057(7)
    N3 0.0466(10) 0.0558(11) 0.0416(10) -0.0023(8) 0.0144(8) 0.0086(8)
    O1 0.0269(9) 0.1062(15) 0.1406(18) -0.0070(9) 0.0098(10) 0.0395(12)
    O2 0.0916(13) 0.0810(13) 0.0514(10) 0.0028(10) -0.0321(9) 0.0140(8)
    O3 0.0786(12) 0.0704(11) 0.0564(10) 0.0113(9) 0.0313(9) -0.0048(8)
    O4 0.0454(10) 0.1172(15) 0.0652(11) -0.0114(9) 0.0141(8) -0.0243(10)
    O5 0.0573(10) 0.1211(15) 0.0485(10) 0.0129(10) 0.0084(8) -0.0239(9)
_geom_special_details
;
All e.s.d.'s (except the e.s.d. in the dihedral angle between two l.s. planes)
are estimated using the full covariance matrix. The cell e.s.d.'s are taken
into account individually in the estimation of e.s.d.'s in distances, angles
and torsion angles; correlations between e.s.d.'s in cell parameters are only
used when they are defined by crystal symmetry. An approximate (isotropic)
treatment of cell e.s.d.'s is used for estimating e.s.d.'s involving l.s.
planes.
;
loop_
    _geom_bond_atom_site_label_1
    _geom_bond_atom_site_label_2
    _geom_bond_site_symmetry_2
    _geom_bond_distance
    _geom_bond_publ_flag
    C1 C6 . 1.378(3) ?
    C1 C2 . 1.386(4) ?
    C1 H1 . 0.9300 ?
    C2 C3 . 1.365(5) ?
    C2 H2 . 0.9300 ?
    C3 C4 . 1.350(4) ?
    C3 H3 . 0.9300 ?
    C4 C5 . 1.387(3) ?
    C4 H4 . 0.9300 ?
    C5 C6 . 1.381(3) ?
    C5 H5 . 0.9300 ?
    C6 C7 . 1.484(3) ?
    C7 C8 . 1.383(3) ?
    C7 C12 . 1.384(3) ?
    C8 C9 . 1.382(3) ?
    C8 H8 . 0.9300 ?
    C9 C10 . 1.390(3) ?
    C9 H9 . 0.9300 ?
    C10 C11 . 1.379(3) ?
    C10 C13 . 1.511(2) ?
    C11 C12 . 1.386(3) ?
    C11 H11 . 0.9300 ?
    C12 H12 . 0.9300 ?
    C13 N1 . 1.451(2) ?
    C13 C14 . 1.594(3) ?
    C13 H13 . 0.9800 ?
    C14 C20 . 1.501(3) ?
    C14 C18 . 1.508(3) ?
    C14 C15 . 1.529(3) ?
    C15 C16 . 1.544(3) ?
    C15 H15A . 0.9700 ?
    C15 H15B . 0.9700 ?
    C16 N1 . 1.453(2) ?
    C16 C26 . 1.528(3) ?
    C16 C23 . 1.540(3) ?
    C17 N1 . 1.464(3) ?
    C17 H17A . 0.9600 ?
    C17 H17B . 0.9600 ?
    C17 H17C . 0.9600 ?
    C18 O3 1 1.206(2) ?
    C18 O3 1 1.206(2) ?
    C18 O3 . 1.206(2) ?
    C18 N2 . 1.374(2) ?
    C19 O2 . 1.205(2) ?
    C19 N2 . 1.373(3) ?
    C19 N3 . 1.383(3) ?
    C20 O1 1 1.208(2) ?
    C20 O1 . 1.208(2) ?
    C20 N3 . 1.369(3) ?
    C21 N2 . 1.480(2) ?
    C21 H21A . 0.9600 ?
    C21 H21B . 0.9600 ?
    C21 H21C . 0.9600 ?
    C22 N3 . 1.474(3) ?
    C22 H22A . 0.9600 ?
    C22 H22B . 0.9600 ?
    C22 H22C . 0.9600 ?
    C23 O5 . 1.206(2) ?
    C23 C24 . 1.475(3) ?
    C24 C25 . 1.385(3) ?
    C24 C27 . 1.386(3) ?
    C25 C30 . 1.385(3) ?
    C25 C26 . 1.478(3) ?
    C26 O4 . 1.209(2) ?
    C27 C28 . 1.369(3) ?
    C27 H27 . 0.9300 ?
    C28 C29 . 1.376(4) ?
    C28 H28 . 0.9300 ?
    C29 C30 . 1.380(3) ?
    C29 H29 . 0.9300 ?
    C30 H30 . 0.9300 ?
loop_
    _geom_angle_atom_site_label_1
    _geom_angle_atom_site_label_2
    _geom_angle_atom_site_label_3
    _geom_angle_site_symmetry_1
    _geom_angle_site_symmetry_3
    _geom_angle
    _geom_angle_publ_flag
    C6 C1 C2 . . 120.8(3) ?
    C6 C1 H1 . . 119.6 ?
    C2 C1 H1 . . 119.6 ?
    C3 C2 C1 . . 120.4(3) ?
    C3 C2 H2 . . 119.8 ?
    C1 C2 H2 . . 119.8 ?
    C4 C3 C2 . . 119.7(3) ?
    C4 C3 H3 . . 120.2 ?
    C2 C3 H3 . . 120.2 ?
    C3 C4 C5 . . 120.4(3) ?
    C3 C4 H4 . . 119.8 ?
    C5 C4 H4 . . 119.8 ?
    C6 C5 C4 . . 121.1(2) ?
    C6 C5 H5 . . 119.5 ?
    C4 C5 H5 . . 119.5 ?
    C1 C6 C5 . . 117.6(2) ?
    C1 C6 C7 . . 121.4(2) ?
    C5 C6 C7 . . 121.1(2) ?
    C8 C7 C12 . . 117.82(18) ?
    C8 C7 C6 . . 120.4(2) ?
    C12 C7 C6 . . 121.76(18) ?
    C9 C8 C7 . . 121.2(2) ?
    C9 C8 H8 . . 119.4 ?
    C7 C8 H8 . . 119.4 ?
    C8 C9 C10 . . 120.63(18) ?
    C8 C9 H9 . . 119.7 ?
    C10 C9 H9 . . 119.7 ?
    C11 C10 C9 . . 118.38(17) ?
    C11 C10 C13 . . 120.06(18) ?
    C9 C10 C13 . . 121.42(16) ?
    C10 C11 C12 . . 120.56(19) ?
    C10 C11 H11 . . 119.7 ?
    C12 C11 H11 . . 119.7 ?
    C7 C12 C11 . . 121.34(18) ?
    C7 C12 H12 . . 119.3 ?
    C11 C12 H12 . . 119.3 ?
    N1 C13 C10 . . 114.30(16) ?
    N1 C13 C14 . . 102.25(13) ?
    C10 C13 C14 . . 114.83(14) ?
    N1 C13 H13 . . 108.4 ?
    C10 C13 H13 . . 108.4 ?
    C14 C13 H13 . . 108.4 ?
    C20 C14 C18 . . 112.55(15) ?
    C20 C14 C15 . . 113.10(17) ?
    C18 C14 C15 . . 110.57(17) ?
    C20 C14 C13 . . 106.53(15) ?
    C18 C14 C13 . . 109.90(14) ?
    C15 C14 C13 . . 103.70(14) ?
    C14 C15 C16 . . 106.35(15) ?
    C14 C15 H15A . . 110.5 ?
    C16 C15 H15A . . 110.5 ?
    C14 C15 H15B . . 110.5 ?
    C16 C15 H15B . . 110.5 ?
    H15A C15 H15B . . 108.6 ?
    N1 C16 C26 . . 113.59(16) ?
    N1 C16 C23 . . 117.38(16) ?
    C26 C16 C23 . . 102.07(15) ?
    N1 C16 C15 . . 103.94(14) ?
    C26 C16 C15 . . 110.39(16) ?
    C23 C16 C15 . . 109.53(17) ?
    N1 C17 H17A . . 109.5 ?
    N1 C17 H17B . . 109.5 ?
    H17A C17 H17B . . 109.5 ?
    N1 C17 H17C . . 109.5 ?
    H17A C17 H17C . . 109.5 ?
    H17B C17 H17C . . 109.5 ?
    O3 C18 N2 1 . 120.46(18) ?
    O3 C18 N2 1 . 120.46(18) ?
    O3 C18 N2 . . 120.46(18) ?
    O3 C18 C14 1 . 122.99(18) ?
    O3 C18 C14 1 . 122.99(18) ?
    O3 C18 C14 . . 122.99(18) ?
    N2 C18 C14 . . 116.47(16) ?
    O2 C19 N2 . . 121.8(2) ?
    O2 C19 N3 . . 120.8(2) ?
    N2 C19 N3 . . 117.35(16) ?
    O1 C20 N3 1 . 120.9(2) ?
    O1 C20 N3 . . 120.9(2) ?
    O1 C20 C14 1 . 122.3(2) ?
    O1 C20 C14 . . 122.3(2) ?
    N3 C20 C14 . . 116.58(16) ?
    N2 C21 H21A . . 109.5 ?
    N2 C21 H21B . . 109.5 ?
    H21A C21 H21B . . 109.5 ?
    N2 C21 H21C . . 109.5 ?
    H21A C21 H21C . . 109.5 ?
    H21B C21 H21C . . 109.5 ?
    N3 C22 H22A . . 109.5 ?
    N3 C22 H22B . . 109.5 ?
    H22A C22 H22B . . 109.5 ?
    N3 C22 H22C . . 109.5 ?
    H22A C22 H22C . . 109.5 ?
    H22B C22 H22C . . 109.5 ?
    O5 C23 C24 . . 126.94(19) ?
    O5 C23 C16 . . 125.32(18) ?
    C24 C23 C16 . . 107.73(16) ?
    C25 C24 C27 . . 121.33(19) ?
    C25 C24 C23 . . 109.44(17) ?
    C27 C24 C23 . . 129.2(2) ?
    C24 C25 C30 . . 120.31(19) ?
    C24 C25 C26 . . 110.15(17) ?
    C30 C25 C26 . . 129.5(2) ?
    O4 C26 C25 . . 126.06(19) ?
    O4 C26 C16 . . 126.25(18) ?
    C25 C26 C16 . . 107.70(17) ?
    C28 C27 C24 . . 118.1(2) ?
    C28 C27 H27 . . 121.0 ?
    C24 C27 H27 . . 121.0 ?
    C27 C28 C29 . . 120.7(2) ?
    C27 C28 H28 . . 119.6 ?
    C29 C28 H28 . . 119.6 ?
    C28 C29 C30 . . 121.9(2) ?
    C28 C29 H29 . . 119.1 ?
    C30 C29 H29 . . 119.1 ?
    C29 C30 C25 . . 117.6(2) ?
    C29 C30 H30 . . 121.2 ?
    C25 C30 H30 . . 121.2 ?
    C13 N1 C16 . . 107.79(15) ?
    C13 N1 C17 . . 114.45(15) ?
    C16 N1 C17 . . 115.16(15) ?
    C19 N2 C18 . . 124.42(16) ?
    C19 N2 C21 . . 117.36(18) ?
    C18 N2 C21 . . 118.21(18) ?
    C20 N3 C19 . . 124.08(17) ?
    C20 N3 C22 . . 118.9(2) ?
    C19 N3 C22 . . 117.0(2) ?
loop_
    _geom_torsion_atom_site_label_1
    _geom_torsion_atom_site_label_2
    _geom_torsion_atom_site_label_3
    _geom_torsion_atom_site_label_4
    _geom_torsion_site_symmetry_1
    _geom_torsion_site_symmetry_2
    _geom_torsion_site_symmetry_3
    _geom_torsion_site_symmetry_4
    _geom_torsion
    _geom_torsion_publ_flag
    C6 C1 C2 C3 . . . . -1.4(6) ?
    C1 C2 C3 C4 . . . . 0.2(6) ?
    C2 C3 C4 C5 . . . . 0.9(5) ?
    C3 C4 C5 C6 . . . . -0.9(5) ?
    C2 C1 C6 C5 . . . . 1.4(5) ?
    C2 C1 C6 C7 . . . . -179.0(3) ?
    C4 C5 C6 C1 . . . . -0.3(4) ?
    C4 C5 C6 C7 . . . . -179.9(2) ?
    C1 C6 C7 C8 . . . . 135.1(3) ?
    C5 C6 C7 C8 . . . . -45.3(3) ?
    C1 C6 C7 C12 . . . . -45.2(3) ?
    C5 C6 C7 C12 . . . . 134.4(2) ?
    C12 C7 C8 C9 . . . . 2.4(3) ?
    C6 C7 C8 C9 . . . . -177.90(19) ?
    C7 C8 C9 C10 . . . . -1.4(3) ?
    C8 C9 C10 C11 . . . . -1.2(3) ?
    C8 C9 C10 C13 . . . . 174.45(18) ?
    C9 C10 C11 C12 . . . . 2.8(3) ?
    C13 C10 C11 C12 . . . . -172.88(18) ?
    C8 C7 C12 C11 . . . . -0.7(3) ?
    C6 C7 C12 C11 . . . . 179.55(19) ?
    C10 C11 C12 C7 . . . . -1.9(3) ?
    C11 C10 C13 N1 . . . . -150.00(17) ?
    C9 C10 C13 N1 . . . . 34.4(2) ?
    C11 C10 C13 C14 . . . . 92.3(2) ?
    C9 C10 C13 C14 . . . . -83.3(2) ?
    N1 C13 C14 C20 . . . . 146.11(15) ?
    C10 C13 C14 C20 . . . . -89.53(19) ?
    N1 C13 C14 C18 . . . . -91.69(16) ?
    C10 C13 C14 C18 . . . . 32.7(2) ?
    N1 C13 C14 C15 . . . . 26.53(19) ?
    C10 C13 C14 C15 . . . . 150.89(18) ?
    C20 C14 C15 C16 . . . . -119.70(19) ?
    C18 C14 C15 C16 . . . . 113.04(19) ?
    C13 C14 C15 C16 . . . . -4.7(2) ?
    C14 C15 C16 N1 . . . . -18.8(2) ?
    C14 C15 C16 C26 . . . . -140.95(18) ?
    C14 C15 C16 C23 . . . . 107.42(19) ?
    C20 C14 C18 O3 . . . 1 -153.04(19) ?
    C15 C14 C18 O3 . . . 1 -25.5(3) ?
    C13 C14 C18 O3 . . . 1 88.4(2) ?
    C20 C14 C18 O3 . . . 1 -153.04(19) ?
    C15 C14 C18 O3 . . . 1 -25.5(3) ?
    C13 C14 C18 O3 . . . 1 88.4(2) ?
    C20 C14 C18 O3 . . . . -153.04(19) ?
    C15 C14 C18 O3 . . . . -25.5(3) ?
    C13 C14 C18 O3 . . . . 88.4(2) ?
    C20 C14 C18 N2 . . . . 30.2(2) ?
    C15 C14 C18 N2 . . . . 157.77(16) ?
    C13 C14 C18 N2 . . . . -88.34(19) ?
    C18 C14 C20 O1 . . . 1 153.4(2) ?
    C15 C14 C20 O1 . . . 1 27.2(3) ?
    C13 C14 C20 O1 . . . 1 -86.1(2) ?
    C18 C14 C20 O1 . . . . 153.4(2) ?
    C15 C14 C20 O1 . . . . 27.2(3) ?
    C13 C14 C20 O1 . . . . -86.1(2) ?
    C18 C14 C20 N3 . . . . -31.9(2) ?
    C15 C14 C20 N3 . . . . -158.10(18) ?
    C13 C14 C20 N3 . . . . 88.62(19) ?
    N1 C16 C23 O5 . . . . 37.1(3) ?
    C26 C16 C23 O5 . . . . 161.9(2) ?
    C15 C16 C23 O5 . . . . -81.1(3) ?
    N1 C16 C23 C24 . . . . -141.44(17) ?
    C26 C16 C23 C24 . . . . -16.6(2) ?
    C15 C16 C23 C24 . . . . 100.42(18) ?
    O5 C23 C24 C25 . . . . -166.7(2) ?
    C16 C23 C24 C25 . . . . 11.8(2) ?
    O5 C23 C24 C27 . . . . 11.6(4) ?
    C16 C23 C24 C27 . . . . -170.0(2) ?
    C27 C24 C25 C30 . . . . -0.4(3) ?
    C23 C24 C25 C30 . . . . 177.99(19) ?
    C27 C24 C25 C26 . . . . -179.8(2) ?
    C23 C24 C25 C26 . . . . -1.4(2) ?
    C24 C25 C26 O4 . . . . 170.6(2) ?
    C30 C25 C26 O4 . . . . -8.7(4) ?
    C24 C25 C26 C16 . . . . -9.7(2) ?
    C30 C25 C26 C16 . . . . 171.1(2) ?
    N1 C16 C26 O4 . . . . -37.2(3) ?
    C23 C16 C26 O4 . . . . -164.5(2) ?
    C15 C16 C26 O4 . . . . 79.1(3) ?
    N1 C16 C26 C25 . . . . 143.08(16) ?
    C23 C16 C26 C25 . . . . 15.7(2) ?
    C15 C16 C26 C25 . . . . -100.64(19) ?
    C25 C24 C27 C28 . . . . 0.6(3) ?
    C23 C24 C27 C28 . . . . -177.5(2) ?
    C24 C27 C28 C29 . . . . 0.2(4) ?
    C27 C28 C29 C30 . . . . -1.1(4) ?
    C28 C29 C30 C25 . . . . 1.2(4) ?
    C24 C25 C30 C29 . . . . -0.4(3) ?
    C26 C25 C30 C29 . . . . 178.8(2) ?
    C10 C13 N1 C16 . . . . -165.27(15) ?
    C14 C13 N1 C16 . . . . -40.56(18) ?
    C10 C13 N1 C17 . . . . 65.2(2) ?
    C14 C13 N1 C17 . . . . -170.09(17) ?
    C26 C16 N1 C13 . . . . 158.00(15) ?
    C23 C16 N1 C13 . . . . -83.10(19) ?
    C15 C16 N1 C13 . . . . 38.0(2) ?
    C26 C16 N1 C17 . . . . -72.9(2) ?
    C23 C16 N1 C17 . . . . 46.0(2) ?
    C15 C16 N1 C17 . . . . 167.13(19) ?
    O2 C19 N2 C18 . . . . 175.49(19) ?
    N3 C19 N2 C18 . . . . -7.5(3) ?
    O2 C19 N2 C21 . . . . -3.4(3) ?
    N3 C19 N2 C21 . . . . 173.70(18) ?
    O3 C18 N2 C19 1 . . . 171.66(18) ?
    O3 C18 N2 C19 1 . . . 171.66(18) ?
    O3 C18 N2 C19 . . . . 171.66(18) ?
    C14 C18 N2 C19 . . . . -11.5(3) ?
    O3 C18 N2 C21 1 . . . -9.5(3) ?
    O3 C18 N2 C21 1 . . . -9.5(3) ?
    O3 C18 N2 C21 . . . . -9.5(3) ?
    C14 C18 N2 C21 . . . . 167.33(18) ?
    O1 C20 N3 C19 1 . . . -170.2(2) ?
    O1 C20 N3 C19 . . . . -170.2(2) ?
    C14 C20 N3 C19 . . . . 15.0(3) ?
    O1 C20 N3 C22 1 . . . 8.2(3) ?
    O1 C20 N3 C22 . . . . 8.2(3) ?
    C14 C20 N3 C22 . . . . -166.6(2) ?
    O2 C19 N3 C20 . . . . -177.30(19) ?
    N2 C19 N3 C20 . . . . 5.6(3) ?
    O2 C19 N3 C22 . . . . 4.3(3) ?
    N2 C19 N3 C22 . . . . -172.8(2) ?
loop_
    _geom_hbond_atom_site_label_D
    _geom_hbond_atom_site_label_H
    _geom_hbond_atom_site_label_A
    _geom_hbond_site_symmetry_A
    _geom_hbond_distance_DH
    _geom_hbond_distance_HA
    _geom_hbond_distance_DA
    _geom_hbond_angle_DHA
    C29 H29 O2 1_656 0.93 2.44 3.269(3) 149
_iucr_refine_instructions_details
;
TITL RED in P2(1)/n
CELL  0.71073   8.3301  26.0701  12.0441   90.000   94.496   90.000
ZERR     4.00   0.0010   0.0035   0.0014    0.000    0.006    0.000
LATT   1
SYMM  1/2 - X, 1/2 + Y, 1/2 - Z
SFAC  C    H    N    O
UNIT  120  100  12   20
MERG   2
OMIT     0.00  50.00
OMIT 1 1 0
SIZE 0.24 0.22 0.20
FMAP   2
PLAN   20
ACTA
BOND   $H
HTAB C29 O2_$1
EQIV $1 x+1,+y,+z+1
HTAB C15 O3_$2
EQIV $2 x,y,z
HTAB C21 O3_$3
EQIV $3 x,y,z
HTAB C22 O1_$4
EQIV $4 x,y,z
CONF
L.S.  20
TEMP    23.00
WGHT    0.059000    0.575200
FVAR       0.18120
C1    1    0.423085    0.046508    0.114093    11.00000    0.10338    0.09277 =
         0.08005    0.02139   -0.04489   -0.02881
AFIX  43
H1    2    0.481283    0.072908    0.084281    11.00000   -1.20000
AFIX   0
C2    1    0.287815    0.027191    0.053860    11.00000    0.11576    0.13760 =
         0.09524    0.02210   -0.06481   -0.03554
AFIX  43
H2    2    0.254734    0.041213   -0.015172    11.00000   -1.20000
AFIX   0
C3    1    0.202890   -0.012265    0.095210    11.00000    0.07726    0.11238 =
         0.10757   -0.01910   -0.04227   -0.01797
AFIX  43
H3    2    0.112387   -0.025190    0.054447    11.00000   -1.20000
AFIX   0
C4    1    0.250903   -0.032453    0.195608    11.00000    0.06503    0.08048 =
         0.10787   -0.01503   -0.01254   -0.02353
AFIX  43
H4    2    0.194078   -0.059669    0.223457    11.00000   -1.20000
AFIX   0
C5    1    0.384465   -0.012846    0.257462    11.00000    0.06139    0.06717 =
         0.07117   -0.00103   -0.01327   -0.01616
AFIX  43
H5    2    0.415272   -0.026828    0.326920    11.00000   -1.20000
AFIX   0
C6    1    0.472406    0.027082    0.217604    11.00000    0.05566    0.04991 =
         0.05521   -0.00571   -0.01402   -0.00497
C7    1    0.615443    0.047997    0.283758    11.00000    0.05007    0.03864 =
         0.04357   -0.00220   -0.01003   -0.00367
C8    1    0.609589    0.058023    0.396148    11.00000    0.04718    0.04755 =
         0.04893   -0.00664    0.00111   -0.00739
AFIX  43
H8    2    0.516284    0.050489    0.430555    11.00000   -1.20000
AFIX   0
C9    1    0.739854    0.079031    0.458222    11.00000    0.05035    0.04587 =
         0.03677   -0.00896    0.00112   -0.00430
AFIX  43
H9    2    0.732317    0.086154    0.533296    11.00000   -1.20000
AFIX   0
C10   1    0.882103    0.089624    0.409521    11.00000    0.04143    0.03257 =
         0.03665   -0.00412   -0.00516    0.00104
C11   1    0.890753    0.077758    0.298539    11.00000    0.04821    0.04377 =
         0.04048   -0.00514    0.00347   -0.00523
AFIX  43
H11   2    0.986358    0.083132    0.265231    11.00000   -1.20000
AFIX   0
C12   1    0.758208    0.057901    0.236263    11.00000    0.06211    0.04969 =
         0.03342   -0.00704   -0.00475   -0.00709
AFIX  43
H12   2    0.765337    0.051090    0.161014    11.00000   -1.20000
AFIX   0
C13   1    1.020535    0.116904    0.473111    11.00000    0.03477    0.03765 =
         0.03766   -0.00424   -0.00526    0.00360
AFIX  13
H13   2    1.120304    0.107614    0.439996    11.00000   -1.20000
AFIX   0
C14   1    1.006457    0.177881    0.474243    11.00000    0.03176    0.03666 =
         0.03832   -0.00050   -0.00718   -0.00203
C15   1    1.097498    0.193253    0.584431    11.00000    0.06838    0.04156 =
         0.06170   -0.00559   -0.03141   -0.00135
AFIX  23
H15A  2    1.029212    0.213712    0.628774    11.00000   -1.20000
H15B  2    1.192440    0.213134    0.570895    11.00000   -1.20000
AFIX   0
C16   1    1.145791    0.142796    0.645261    11.00000    0.03749    0.04248 =
         0.03459   -0.00498   -0.00872    0.00282
C17   1    1.082527    0.051283    0.615810    11.00000    0.07940    0.03993 =
         0.05952    0.00232   -0.01761    0.00904
AFIX 137
H17A  2    0.995128    0.029269    0.589834    11.00000   -1.50000
H17B  2    1.103995    0.047147    0.694781    11.00000   -1.50000
H17C  2    1.176913    0.042401    0.579116    11.00000   -1.50000
AFIX   0
C18   1    0.832012    0.193481    0.472774    11.00000    0.03703    0.03694 =
         0.03918   -0.00100    0.00849   -0.00031
C19   1    0.822573    0.199760    0.271079    11.00000    0.04812    0.04062 =
         0.04226    0.00709   -0.00934    0.00115
C20   1    1.085263    0.196842    0.374133    11.00000    0.02951    0.04684 =
         0.06972    0.00763    0.00606    0.00008
C21   1    0.572933    0.203366    0.363794    11.00000    0.02563    0.08162 =
         0.11353    0.01641   -0.00197    0.00645
AFIX 137
H21A  2    0.542759    0.238856    0.357786    11.00000   -1.50000
H21B  2    0.533719    0.189042    0.429938    11.00000   -1.50000
H21C  2    0.527122    0.185060    0.299785    11.00000   -1.50000
AFIX   0
C22   1    1.065003    0.207980    0.171668    11.00000    0.11811    0.11116 =
         0.07229    0.02067    0.05482   -0.00212
AFIX 137
H22A  2    1.179497    0.204002    0.184716    11.00000   -1.50000
H22B  2    1.041080    0.241741    0.143149    11.00000   -1.50000
H22C  2    1.023900    0.182869    0.118492    11.00000   -1.50000
AFIX   0
C23   1    1.328319    0.134174    0.642289    11.00000    0.04408    0.05811 =
         0.03534   -0.00207    0.00199    0.00409
C24   1    1.406159    0.149966    0.751180    11.00000    0.03906    0.05076 =
         0.03673    0.00132   -0.00556    0.00212
C25   1    1.289717    0.157292    0.825645    11.00000    0.04235    0.04627 =
         0.03461   -0.00050   -0.00471   -0.00083
C26   1    1.127785    0.148047    0.770011    11.00000    0.04060    0.04974 =
         0.04501   -0.00799    0.00172    0.00090
C27   1    1.568365    0.156174    0.783348    11.00000    0.04060    0.07158 =
         0.06367   -0.00139   -0.00631   -0.00247
AFIX  43
H27   2    1.645967    0.151493    0.732814    11.00000   -1.20000
AFIX   0
C28   1    1.611113    0.169391    0.891622    11.00000    0.04970    0.07449 =
         0.07120   -0.00082   -0.02397   -0.00376
AFIX  43
H28   2    1.719245    0.173857    0.915094    11.00000   -1.20000
AFIX   0
C29   1    1.495800    0.176146    0.966140    11.00000    0.07805    0.06619 =
         0.04485   -0.00227   -0.02935   -0.00729
AFIX  43
H29   2    1.528076    0.184567    1.039548    11.00000   -1.20000
AFIX   0
C30   1    1.333709    0.170783    0.935074    11.00000    0.06329    0.06578 =
         0.03625   -0.00630   -0.00334   -0.00475
AFIX  43
H30   2    1.256703    0.176039    0.985796    11.00000   -1.20000
AFIX   0
N1    3    1.039117    0.104729    0.590942    11.00000    0.04778    0.03662 =
         0.03804   -0.00251   -0.01196    0.00336
N2    3    0.750587    0.198955    0.369768    11.00000    0.02398    0.04656 =
         0.05006    0.00565   -0.00197    0.00271
N3    3    0.989063    0.200811    0.277046    11.00000    0.04659    0.05580 =
         0.04164    0.00860    0.01442   -0.00228
O1    4    1.228339    0.204717    0.376044    11.00000    0.02685    0.10622 =
         0.14060    0.03948    0.00976   -0.00696
O2    4    0.744927    0.201584    0.182414    11.00000    0.09162    0.08095 =
         0.05138    0.01399   -0.03211    0.00283
O3    4    0.762850    0.198867    0.556318    11.00000    0.07862    0.07038 =
         0.05644   -0.00479    0.03127    0.01127
O4    4    1.003532    0.145333    0.815218    11.00000    0.04541    0.11717 =
         0.06523   -0.02434    0.01412   -0.01141
O5    4    1.393394    0.116540    0.564870    11.00000    0.05729    0.12108 =
         0.04854   -0.02387    0.00838    0.01295
HKLF 4
REM  RED in P2(1)/n
REM R1 =  0.0498 for   3332 Fo > 4sig(Fo)  and  0.0727 for all   4569 data
REM    346 parameters refined using      0 restraints
END
WGHT      0.0590      0.5651
REM Highest difference peak  0.174,  deepest hole -0.152,  1-sigma level  0.034
Q1    1   1.1297  0.2246  0.6116  11.00000  0.05    0.17
Q2    1   1.3806  0.1529  0.6975  11.00000  0.05    0.17
Q3    1   0.5249  0.2231  0.2923  11.00000  0.05    0.16
Q4    1   1.1424  0.1625  0.1638  11.00000  0.05    0.15
Q5    1   1.1465  0.2413  0.1873  11.00000  0.05    0.15
Q6    1   0.5166  0.1697  0.3755  11.00000  0.05    0.15
Q7    1   0.5514  0.2298  0.4381  11.00000  0.05    0.14
Q8    1   1.0688  0.0786  0.3150  11.00000  0.05    0.14
Q9    1   0.8610  0.2179  0.5789  11.00000  0.05    0.14
Q10   1   1.2200  0.1684  0.3738  11.00000  0.05    0.14
Q11   1   1.0444  0.1797  0.5209  11.00000  0.05    0.14
Q12   1   1.1169  0.1685  0.6219  11.00000  0.05    0.13
Q13   1   0.9366  0.1864  0.4784  11.00000  0.05    0.13
Q14   1   0.3106  0.0277 -0.0542  11.00000  0.05    0.13
Q15   1   0.7936  0.1838  0.4121  11.00000  0.05    0.13
Q16   1   0.9557  0.2065  0.6438  11.00000  0.05    0.13
Q17   1   0.5946  0.2170  0.2374  11.00000  0.05    0.12
Q18   1   1.3506  0.1440  0.7928  11.00000  0.05    0.12
Q19   1   0.8487  0.0417  0.1673  11.00000  0.05    0.12
Q20   1   1.0438  0.1863  0.4313  11.00000  0.05    0.12
;
data_New_Global_Publ_Block
_journal_date_recd_electronic     2014-05-13
_journal_date_accepted     2014-06-05
_journal_name_full     'Acta Crystallographica, Section E'
_journal_year     2014
_journal_volume     70
_journal_issue      7
_journal_page_first     o759
_journal_page_last     o759
_journal_paper_category     QO
_journal_paper_doi     10.1107/S1600536814013117
_journal_coeditor_code     HB7231
_publ_contact_author_name     'Yellappa Shivaraj'
_publ_contact_author_address
;
Department of Chemistry, Government Science College, Bangalore 560 001, India
;
_publ_contact_author_email     'vijaykumargr18@yahoo.co.in'
_publ_contact_author_fax     ?
_publ_contact_author_phone     ?
_publ_section_title
;\
5'-([1,1'-Biphenyl]-4-yl)-1',1'',3''-trimethyldispiro[indane-2,2'-\
pyrrolidine-4',5''-[1,3]diazinane]-1,3,2'',4'',6''-pentaone
;
loop_
    _publ_author_name
    _publ_author_footnote
    _publ_author_address
    'Subramanyahegde' .
;
Department of Chemistry, Government Science College, Bangalore 560 001, India
;
    'Amar, Hosamani' .
;
Solid State and Structural Chemistry Unit, Indian Institute of Science,
Bangalore 560 012, India
;
    'Shivaraj, Yellappa' .
;
Department of Chemistry, Government Science College, Bangalore 560 001, India
;
    'Vijayakumar, Giriyapura R.' .
;
Department of Chemistry, U.C.S.,
Tumkur University, Tumkur
Karnataka 572 103, India
;
    'Palakshamurthy, Bandrehalli Siddagangaiah' .
;
Department of Studies and Research in Physics, U.C.S.
Tumkur University, Tumkur
Karnataka 572 103, India
;
