# Supplementary material for: 5′-([1,1′-Biphen­yl]-4-yl)-1′,1′′,3′′-tri­methyl­dispiro[indane-2,2′-pyrrolidine-4′,5′′-[1,3]diazin­ane]-1,3,2′′,4′′,6′′-penta­one
Source: Acta Crystallogr Sect E Struct Rep Online. 2014 Jun 11;70(Pt 7):o759. doi: 10.1107/S1600536814013117 (PMC4120593; doi:10.1107/S1600536814013117)
Supplement: Supplementary file 2 [file e-70-0o759-Isup2.hkl]

# 
# h,k,l, Fc-squared, Fo-squared, sigma(Fo-squared) and status flag 
# 
data_I
_shelx_title ' RED in P2(1)/n' 
_shelx_refln_list_code          4 
_shelx_F_calc_maximum      178.69 
_exptl_crystal_F_000      1064.00 
_reflns_d_resolution_high  0.8409 
 
loop_ 
 _symmetry_equiv_pos_as_xyz 
 'x, y, z' 
 '-x+1/2, y+1/2, -z+1/2' 
 '-x, -y, -z' 
 'x-1/2, -y-1/2, z-1/2' 
 
_cell_length_a     8.3301 
_cell_length_b    26.0701 
_cell_length_c    12.0441 
_cell_angle_alpha  90.000 
_cell_angle_beta   94.496 
_cell_angle_gamma  90.000 
 
_shelx_F_squared_multiplier     1.000 
 
loop_ 
 _refln_index_h 
 _refln_index_k 
 _refln_index_l 
 _refln_F_squared_calc 
 _refln_F_squared_meas 
 _refln_F_squared_sigma 
 _refln_observed_status 
   2   0   0        7.17        0.52      3.66 o 
   4   0   0     1689.56     1664.81     44.18 o 
   6   0   0     1162.23     1139.74     32.32 o 
   8   0   0     1022.20      998.92     39.67 o 
   2   1   0     1906.73     1840.80     36.79 o 
   3   1   0      809.08      793.68     18.99 o 
   4   1   0     4783.94     4858.66     89.40 o 
   5   1   0      796.72      822.04     15.46 o 
   6   1   0       16.89       26.50      2.82 o 
   7   1   0      138.18      129.13      8.26 o 
   8   1   0       64.45       59.92      6.12 o 
   9   1   0        1.36        2.72      3.71 o 
   1   2   0       87.31       64.51      2.79 o 
   2   2   0        0.51        0.83      0.82 o 
   3   2   0     5196.44     5216.82    115.55 o 
   4   2   0     1881.49     1921.86     39.64 o 
   5   2   0      180.58      220.35     10.46 o 
   6   2   0       24.86       25.37      4.16 o 
   7   2   0      479.65      444.29     14.79 o 
   8   2   0       11.66       12.93      5.15 o 
   9   2   0        0.20        1.10      3.81 o 
   1   3   0     9427.19     8737.42    193.56 o 
   2   3   0     1042.19     1134.71     18.35 o 
   3   3   0     1147.73     1135.32     21.46 o 
   4   3   0       99.41      115.14      4.63 o 
   5   3   0      559.38      554.39     15.17 o 
   6   3   0       15.59       21.61      3.18 o 
   7   3   0      683.36      645.09     25.79 o 
   8   3   0      306.71      276.09     11.78 o 
   9   3   0      112.05      138.35      9.70 o 
   0   4   0     2580.33     2686.03     54.33 o 
   1   4   0     2350.56     2097.27     38.99 o 
   2   4   0     5374.62     5311.61     96.45 o 
   3   4   0      323.76      313.70     11.11 o 
   4   4   0     1214.90     1203.18     37.68 o 
   5   4   0      494.63      580.34     15.77 o 
   6   4   0      440.66      415.99     12.88 o 
   7   4   0      635.47      627.70     21.54 o 
   8   4   0       45.70       49.14      6.30 o 
   9   4   0        0.05        0.00      3.53 o 
   1   5   0      185.82      171.24      4.98 o 
   2   5   0      102.38       92.65      3.71 o 
   3   5   0     1665.64     1660.50     34.52 o 
   4   5   0      263.47      244.22      8.02 o 
   5   5   0      478.12      499.85     13.97 o 
   6   5   0       14.22       15.90      2.93 o 
   7   5   0       94.34       92.06      7.79 o 
   8   5   0      133.32      128.23      9.67 o 
   9   5   0       13.33       13.54      4.47 o 
   1   6   0    21811.27    21459.03    660.93 o 
   2   6   0        0.46        5.65      2.20 o 
   3   6   0      709.16      654.10     16.82 o 
   4   6   0      279.50      320.45      9.51 o 
   5   6   0        1.13        5.67      2.84 o 
   6   6   0      332.57      334.75     10.91 o 
   7   6   0       48.01       50.46      6.01 o 
   8   6   0        0.41        9.97      4.49 o 
   9   6   0      152.18      127.94     10.21 o 
   1   7   0     5673.47     5570.03     89.20 o 
   2   7   0     2573.41     2383.37     44.67 o 
   3   7   0     1697.95     1741.38     46.82 o 
   4   7   0     1368.97     1429.36     39.38 o 
   5   7   0       14.59       19.78      4.73 o 
   6   7   0     1555.66     1431.26     41.57 o 
   7   7   0      300.59      256.40     12.27 o 
   8   7   0      411.61      361.31     15.61 o 
   9   7   0        7.35        9.89      6.58 o 
   1   8   0     4442.94     4892.19     70.22 o 
   2   8   0     2022.01     2011.43     47.35 o 
   3   8   0      445.77      481.88     13.35 o 
   4   8   0     1125.75     1169.15     32.99 o 
   5   8   0       91.61       84.33      5.45 o 
   6   8   0     1110.29     1160.74     46.45 o 
   7   8   0        6.10        0.30      5.27 o 
   8   8   0      105.99      101.84     11.48 o 
   9   8   0        7.90       15.46      6.64 o 
   1   9   0     4532.57     4192.63     71.77 o 
   2   9   0       30.84       28.97      2.46 o 
   3   9   0        4.06        5.05      2.29 o 
   4   9   0      355.71      400.06     12.03 o 
   5   9   0      166.87      145.01     13.07 o 
   6   9   0      703.84      692.84     21.98 o 
   7   9   0       90.14       76.71     10.01 o 
   8   9   0      282.84      272.11     18.44 o 
   9   9   0       10.43       11.65      6.76 o 
   0  10   0     3783.76     3620.54     68.04 o 
   1  10   0     2653.86     2459.03     36.22 o 
   2  10   0      769.16      707.17     13.76 o 
   3  10   0      670.14      588.21     16.06 o 
   4  10   0     1911.09     1976.00     46.91 o 
   5  10   0       43.88       39.45      6.02 o 
   6  10   0       60.81       88.48     10.37 o 
   7  10   0        7.00        9.42      7.16 o 
   8  10   0        0.11        0.00      5.27 o 
   9  10   0       39.29       33.91      8.76 o 
   1  11   0      993.62     1082.30     17.04 o 
   2  11   0        9.90       17.62      2.11 o 
   3  11   0      142.45      122.97      5.31 o 
   4  11   0      455.99      456.96     13.75 o 
   5  11   0      143.70      139.87      7.06 o 
   6  11   0       72.40       78.38      5.86 o 
   7  11   0       21.75       30.25      7.53 o 
   8  11   0       99.36       99.59     11.84 o 
   9  11   0        4.13        2.28      6.25 o 
   0  12   0     7692.32     7986.58    161.69 o 
   1  12   0     1465.16     1465.50     23.72 o 
   2  12   0      303.45      249.10      6.35 o 
   3  12   0      627.46      650.39     18.70 o 
   4  12   0      603.09      543.52     28.93 o 
   5  12   0      352.32      377.89     12.60 o 
   6  12   0      231.86      222.80      9.52 o 
   7  12   0        4.41        1.23      4.88 o 
   8  12   0        2.38        0.00      4.49 o 
   9  12   0        0.09        0.00      5.08 o 
   1  13   0      518.51      598.31     12.78 o 
   2  13   0      810.33      731.79     16.67 o 
   3  13   0        3.76       12.62      2.75 o 
   4  13   0        0.95        8.16      2.85 o 
   5  13   0      246.25      247.76      9.92 o 
   6  13   0       24.90       23.96      4.15 o 
   7  13   0      138.56      135.90     11.01 o 
   8  13   0       33.06       36.80      7.25 o 
   0  14   0      199.07      190.51      7.90 o 
   1  14   0      436.03      444.69     10.15 o 
   2  14   0     1423.48     1460.71     31.95 o 
   3  14   0     2555.13     2476.60     58.96 o 
   4  14   0      194.91      192.90      8.70 o 
   5  14   0        5.63        0.04      3.00 o 
   6  14   0      106.31      116.66      7.65 o 
   7  14   0       60.71       59.99      9.55 o 
   8  14   0        1.04        3.75      5.13 o 
   1  15   0     1379.74     1322.81     27.13 o 
   2  15   0      180.45      185.49      7.38 o 
   3  15   0      271.29      264.56      8.80 o 
   4  15   0      197.07      192.13      8.91 o 
   5  15   0      122.43      139.56      8.53 o 
   6  15   0        7.00       13.34      3.74 o 
   7  15   0        4.71       13.76      5.79 o 
   8  15   0       18.81        7.88      7.46 o 
   0  16   0       74.73       52.11      5.86 o 
   1  16   0      995.44     1030.34     22.02 o 
   2  16   0       14.50       19.66      3.01 o 
   3  16   0      160.37      154.59      7.02 o 
   4  16   0        0.08        0.88      3.15 o 
   5  16   0      401.73      377.86     13.98 o 
   6  16   0        7.79        3.53      3.46 o 
   7  16   0       23.10       23.31      6.45 o 
   8  16   0        3.50        0.00      5.09 o 
   1  17   0      563.08      530.07     13.09 o 
   2  17   0      178.43      187.50      7.37 o 
   3  17   0      731.77      657.81     18.05 o 
   4  17   0       15.30       14.60      3.91 o 
   5  17   0       99.95      105.19      7.76 o 
   6  17   0       13.47       26.74      4.85 o 
   7  17   0      117.04      140.86     18.41 o 
   8  17   0       57.97       54.23      8.59 o 
   0  18   0     1497.96     1470.03     43.19 o 
   1  18   0       28.19       29.10      3.89 o 
   2  18   0      582.05      598.02     15.79 o 
   3  18   0       63.95       60.29      6.56 o 
   4  18   0       72.18       81.08      7.91 o 
   5  18   0        0.61        3.06      5.23 o 
   6  18   0        8.20       11.64      5.67 o 
   7  18   0       30.72       37.03      7.48 o 
   8  18   0       12.43        6.05      6.09 o 
   1  19   0        1.10        1.20      3.05 o 
   2  19   0        4.59        1.93      5.01 o 
   3  19   0      158.52      169.21      8.32 o 
   4  19   0        1.05        0.00      3.30 o 
   5  19   0      380.31      392.61     14.77 o 
   6  19   0        3.15        0.51      3.93 o 
   7  19   0        0.85        3.33      5.68 o 
   0  20   0     2707.98     2632.49     73.93 o 
   1  20   0        1.69        0.00      3.15 o 
   2  20   0      106.84      117.35      8.20 o 
   3  20   0       82.68       95.73      8.49 o 
   4  20   0       83.01       78.16      7.06 o 
   5  20   0        6.03        5.67      5.64 o 
   6  20   0      199.36      200.48     11.12 o 
   7  20   0        4.81       10.36      8.40 o 
   1  21   0      349.30      337.45     19.56 o 
   2  21   0      394.31      399.15     21.71 o 
   3  21   0      100.71      107.92      8.19 o 
   4  21   0      370.19      369.88     14.50 o 
   5  21   0        1.46        0.61      6.55 o 
   6  21   0       51.79       50.31      7.43 o 
   7  21   0        5.55       23.30     13.96 o 
   0  22   0      460.00      452.37     19.39 o 
   1  22   0       20.87       20.63      5.04 o 
   2  22   0       60.45       62.22      7.96 o 
   3  22   0      328.17      331.86     13.75 o 
   4  22   0      298.42      309.67     13.86 o 
   5  22   0        0.15        0.00      3.78 o 
   6  22   0       94.40      117.65      9.10 o 
   1  23   0      114.56      119.42     10.16 o 
   2  23   0      203.24      179.44     12.41 o 
   3  23   0       63.27       48.00      6.31 o 
   4  23   0        2.40        0.00      4.05 o 
   5  23   0       36.41       40.39      6.33 o 
   6  23   0       40.89       59.25      8.97 o 
   0  24   0        1.61        2.13      8.53 o 
   1  24   0       51.33       59.74      8.24 o 
   2  24   0       52.34       65.36      8.43 o 
   3  24   0      199.29      214.09     11.92 o 
   4  24   0       11.42       12.08      4.83 o 
   5  24   0        7.42       16.56      4.98 o 
   6  24   0        9.43        5.43      6.39 o 
   1  25   0       30.58       29.54      6.97 o 
   2  25   0        1.09       12.78      7.21 o 
   3  25   0        4.52        9.86      5.57 o 
   4  25   0        4.16        1.27      6.31 o 
   5  25   0        1.95        1.61      4.98 o 
   0  26   0       60.73       41.12     12.18 o 
   1  26   0      298.51      301.52     19.70 o 
   2  26   0       12.73        3.05      9.60 o 
   3  26   0       23.06       16.07      6.03 o 
   4  26   0        0.58        0.00      4.44 o 
   5  26   0        3.95        1.21      5.13 o 
   1  27   0       26.14       21.70      8.29 o 
   2  27   0        1.01        0.00      5.09 o 
   3  27   0        0.44        4.51      5.54 o 
   4  27   0       41.91       50.07     14.03 o 
   0  28   0      228.41      242.78     28.94 o 
   1  28   0        2.46        0.00      7.31 o 
   2  28   0       82.94       71.49      9.20 o 
   3  28   0        1.19        1.68      5.49 o 
   4  28   0       24.80       31.84      7.34 o 
   1  29   0        0.09        0.00      6.88 o 
   2  29   0       19.70        8.69      5.89 o 
   3  29   0        7.46        5.28      6.10 o 
   0  30   0        0.30        0.00      9.44 o 
   1  30   0       10.90        0.00     10.66 o 
   2  30   0       51.97       58.39     12.44 o 
  -9   0   1       82.98       64.78      9.35 o 
  -7   0   1       15.39       17.15      5.52 o 
  -5   0   1       44.24       44.22      5.79 o 
  -3   0   1      490.54      457.43     20.26 o 
   1   0   1      308.00      284.49      6.18 o 
   3   0   1      335.53      341.78     14.26 o 
   5   0   1     2011.99     2006.37     69.30 o 
   7   0   1      189.80      155.09     23.30 o 
   9   0   1        1.01        2.25      5.49 o 
  -9   1   1        8.11       15.66      4.18 o 
  -8   1   1      295.08      290.10     11.74 o 
  -7   1   1      177.71      184.42     14.51 o 
  -6   1   1      172.67      173.41      7.20 o 
  -5   1   1       47.61       60.24      5.28 o 
  -4   1   1       14.95       17.81      4.13 o 
  -3   1   1      211.24      178.90      7.03 o 
  -2   1   1     5403.73     5143.15    103.88 o 
  -1   1   1      655.55      642.60     12.32 o 
   0   1   1     8621.90     7717.96    194.87 o 
   1   1   1     5982.03     5608.97     93.58 o 
   2   1   1       31.64       19.35      1.91 o 
   3   1   1     5229.36     5189.59    160.16 o 
   4   1   1     2315.83     2266.96     60.90 o 
   5   1   1       32.37       58.72      8.45 o 
   6   1   1       33.92       36.78      4.97 o 
   7   1   1      100.91      111.01     13.20 o 
   8   1   1        2.84        7.51      3.89 o 
   9   1   1       13.75        8.46      4.19 o 
  -9   2   1      116.80      115.67      8.49 o 
  -8   2   1       40.01       34.10      4.97 o 
  -7   2   1      153.13      144.65      8.89 o 
  -6   2   1       53.16       62.99      4.61 o 
  -5   2   1      447.87      504.85     13.90 o 
  -4   2   1     1824.51     1815.83     34.46 o 
  -3   2   1     3955.91     3818.07     77.26 o 
  -2   2   1       45.99       64.17      2.27 o 
  -1   2   1     5253.13     5027.53     94.16 o 
   0   2   1     1093.47      950.00     14.49 o 
   1   2   1      349.57      264.87      6.45 o 
   2   2   1     1715.66     1690.36     49.48 o 
   3   2   1       90.58      114.13     10.58 o 
   4   2   1      222.74      280.51     18.23 o 
   5   2   1      137.40      134.22     10.36 o 
   6   2   1     1351.95     1268.36     32.07 o 
   7   2   1       98.66      115.08      7.86 o 
   8   2   1        7.55        4.79      3.89 o 
   9   2   1       21.14       17.01      4.82 o 
  -9   3   1        0.99        8.36      3.85 o 
  -8   3   1      228.21      207.50     11.08 o 
  -7   3   1      114.78      133.93     11.90 o 
  -6   3   1      637.60      627.31     17.19 o 
  -5   3   1      191.47      173.50      6.42 o 
  -4   3   1       80.86       97.52      8.60 o 
  -3   3   1       17.53       19.09      2.25 o 
  -2   3   1     3156.61     3211.41     51.17 o 
  -1   3   1     3651.42     3268.02     56.09 o 
   1   3   1     2621.01     2336.84     47.54 o 
   2   3   1      687.68      586.55     17.07 o 
   3   3   1     1167.90     1145.75     33.43 o 
   4   3   1      810.53      806.82     40.01 o 
   5   3   1      387.28      370.98     13.53 o 
   6   3   1       65.49       75.72      6.51 o 
   7   3   1      461.24      405.59     14.24 o 
   8   3   1      123.80      111.68      8.98 o 
   9   3   1       10.91       15.05      4.67 o 
  -9   4   1        5.30       11.07      4.19 o 
  -8   4   1      155.75      171.58     10.50 o 
  -7   4   1        5.73       10.23      4.85 o 
  -6   4   1       75.82       82.40      5.19 o 
  -5   4   1       16.39       29.79      3.00 o 
  -4   4   1     2616.66     2945.20     54.77 o 
  -3   4   1     1738.56     1678.87     31.65 o 
  -2   4   1     1615.35     1545.66     26.89 o 
  -1   4   1    15539.79    14416.05    463.30 o 
   0   4   1      595.91      589.12      9.49 o 
   1   4   1     3147.23     2877.83     49.34 o 
   2   4   1       35.18       40.23      2.57 o 
   3   4   1       24.37       25.83      3.61 o 
   4   4   1     2159.64     2197.81     59.54 o 
   5   4   1      113.67      135.14      7.66 o 
   6   4   1        3.59        3.17      2.52 o 
   7   4   1       83.90       74.01      7.40 o 
   8   4   1        9.14       13.47      4.36 o 
   9   4   1       19.83       31.44      5.41 o 
  -9   5   1        0.75        7.37      4.75 o 
  -8   5   1       68.87       60.02      6.73 o 
  -7   5   1      587.86      519.18     37.66 o 
  -6   5   1      336.28      335.68     10.63 o 
  -5   5   1      140.31      159.44      7.22 o 
  -4   5   1       57.80       55.64      6.68 o 
  -3   5   1      612.93      621.95     13.03 o 
  -2   5   1     1122.49     1260.95     22.37 o 
  -1   5   1     8701.07     8050.44    113.48 o 
   0   5   1     2726.71     2583.89     37.41 o 
   1   5   1      403.63      351.94      8.62 o 
   2   5   1      251.39      251.61      6.92 o 
   3   5   1     3532.34     3563.37     80.08 o 
   4   5   1      532.47      598.27     19.00 o 
   5   5   1      178.20      183.86      8.87 o 
   6   5   1        1.67        3.36      2.48 o 
   7   5   1      116.39      119.78     11.14 o 
   8   5   1      154.68      149.97     16.13 o 
   9   5   1       26.65       35.66      5.67 o 
  -9   6   1        4.57        7.57      4.42 o 
  -8   6   1      110.83      116.21     12.82 o 
  -7   6   1      167.04      154.00      9.49 o 
  -6   6   1      152.17      131.91      6.15 o 
  -5   6   1       29.77       32.23      2.52 o 
  -4   6   1     1275.61     1290.56     45.22 o 
  -3   6   1     2107.56     2008.23     42.11 o 
  -2   6   1     5844.13     5797.97    106.61 o 
  -1   6   1      159.49      187.88      5.48 o 
   1   6   1     3561.25     3459.66     52.50 o 
   2   6   1     2487.45     2432.16     45.89 o 
   3   6   1      192.77      228.03      7.08 o 
   4   6   1        0.23        5.92      1.87 o 
   5   6   1      528.71      546.69     25.04 o 
   6   6   1        3.90        7.00      2.73 o 
   7   6   1       60.61       56.72      6.79 o 
   8   6   1      622.68      553.36     21.02 o 
   9   6   1       22.47       29.42      6.11 o 
  -9   7   1       30.43       27.26      9.14 o 
  -8   7   1       56.22       40.26      5.95 o 
  -7   7   1      323.20      286.43     17.47 o 
  -6   7   1      194.46      189.17     12.06 o 
  -5   7   1      177.15      206.95     10.37 o 
  -4   7   1        3.80        7.07      2.93 o 
  -3   7   1        0.02        0.00      1.58 o 
  -2   7   1     2888.88     2948.51     47.64 o 
  -1   7   1     2394.09     2200.91     32.00 o 
   0   7   1    17999.43    17449.04    275.08 o 
   1   7   1      635.47      599.51     10.41 o 
   2   7   1      527.25      563.25     12.07 o 
   3   7   1       22.86       33.47      3.35 o 
   4   7   1     1175.01     1175.62     34.58 o 
   5   7   1      327.83      309.01     15.80 o 
   6   7   1      707.69      700.93     19.42 o 
   7   7   1       91.38       69.63      7.42 o 
   8   7   1       28.66       33.23      6.02 o 
   9   7   1        8.83       15.42      6.08 o 
  -9   8   1       42.96       23.72      7.78 o 
  -8   8   1       26.59       27.70      7.32 o 
  -7   8   1       50.57       51.84      8.58 o 
  -6   8   1       11.03       12.98      5.37 o 
  -5   8   1      141.86      145.02      7.69 o 
  -4   8   1      175.53      196.79      8.51 o 
  -3   8   1     1243.69     1259.06     27.32 o 
  -2   8   1     2494.01     2477.60     40.48 o 
  -1   8   1    12000.52    11999.11    161.98 o 
   0   8   1    31931.60    30404.85    936.20 o 
   1   8   1      149.46      164.76      5.64 o 
   2   8   1       85.25      112.86      3.41 o 
   3   8   1      316.73      271.42     10.79 o 
   4   8   1      455.52      543.95     29.53 o 
   5   8   1       18.44       13.27      3.42 o 
   6   8   1      400.57      355.35     33.51 o 
   7   8   1       54.24       46.49      8.49 o 
   8   8   1       64.86       76.22     10.39 o 
   9   8   1        5.33        3.12      6.20 o 
  -9   9   1        6.12        5.93      6.51 o 
  -8   9   1       22.68       22.40      7.46 o 
  -7   9   1      357.37      317.32     18.03 o 
  -6   9   1       26.90       34.57      9.01 o 
  -5   9   1      399.99      423.32     14.84 o 
  -4   9   1        1.44        0.47      2.11 o 
  -3   9   1      479.68      531.88     15.35 o 
  -2   9   1       16.11       15.20      1.62 o 
  -1   9   1       46.79       69.40      2.71 o 
   0   9   1     6031.52     5938.87    106.96 o 
   1   9   1    12721.18    12425.26    185.94 o 
   2   9   1      430.55      371.45      8.63 o 
   3   9   1       62.74       42.20      4.99 o 
   4   9   1      294.17      259.64      9.04 o 
   5   9   1      120.06      111.71      9.71 o 
   6   9   1        3.10        0.78      5.20 o 
   7   9   1      245.48      208.75     16.24 o 
   8   9   1       10.26       10.86      6.66 o 
   9   9   1      150.58      150.33     15.22 o 
  -9  10   1       41.35       25.75      7.82 o 
  -8  10   1       27.43       17.97      7.24 o 
  -7  10   1      305.58      285.22     26.20 o 
  -6  10   1       42.00       38.31      4.94 o 
  -5  10   1      797.43      791.99     23.08 o 
  -4  10   1      171.31      170.24      7.34 o 
  -3  10   1       46.55       44.59      3.84 o 
  -2  10   1      306.11      368.61      7.64 o 
  -1  10   1       26.80       39.09      3.15 o 
   0  10   1      926.22      897.41     14.98 o 
   1  10   1     3153.99     3289.06     50.56 o 
   2  10   1      119.58       92.90      4.69 o 
   3  10   1      264.87      269.25     21.55 o 
   4  10   1       69.24       84.94      6.10 o 
   5  10   1       63.30       68.16      4.74 o 
   6  10   1        0.68        0.00      5.60 o 
   7  10   1       22.94       27.12      7.31 o 
   8  10   1       76.67       57.31      9.58 o 
   9  10   1       12.62       20.96      8.05 o 
  -9  11   1       16.46       18.35      8.35 o 
  -8  11   1       10.94       11.24      6.04 o 
  -7  11   1       97.71      101.05      8.91 o 
  -6  11   1      339.10      341.59     12.04 o 
  -5  11   1       64.20       55.70      5.01 o 
  -4  11   1      378.04      413.73     12.82 o 
  -3  11   1       88.67       92.60      5.54 o 
  -2  11   1      311.72      347.40      7.48 o 
  -1  11   1      676.54      624.34     13.18 o 
   0  11   1      399.82      425.19      9.67 o 
   1  11   1      170.06      179.72      4.85 o 
   2  11   1      300.18      315.37     12.54 o 
   3  11   1      375.33      374.71     14.11 o 
   4  11   1      237.48      217.66      8.48 o 
   5  11   1        6.57        1.22      3.39 o 
   6  11   1        8.88        6.11      3.96 o 
   7  11   1      328.25      300.16     18.39 o 
   8  11   1       77.47       68.04     10.96 o 
   9  11   1        7.85       18.73      7.75 o 
  -9  12   1        0.05        3.82      8.44 o 
  -8  12   1        2.53        8.96      4.59 o 
  -7  12   1       41.43       43.77      6.91 o 
  -6  12   1      663.82      628.39     18.67 o 
  -5  12   1       68.59       58.43      5.20 o 
  -4  12   1      368.31      323.99     12.62 o 
  -3  12   1      119.73      106.85     10.13 o 
  -2  12   1      105.82       94.96      4.78 o 
  -1  12   1        0.00        3.40      1.46 o 
   0  12   1     2530.62     2416.20     37.99 o 
   1  12   1      970.02      990.72     17.79 o 
   2  12   1      402.42      337.59      8.68 o 
   3  12   1       36.52       46.60      5.35 o 
   4  12   1       30.22       48.86      4.38 o 
   5  12   1      300.57      320.02     14.02 o 
   6  12   1       10.67       14.13      3.28 o 
   7  12   1      142.90      141.20     12.32 o 
   8  12   1       11.91       17.01      6.09 o 
   9  12   1        3.23        3.74      5.61 o 
  -8  13   1        7.73        8.25      5.09 o 
  -7  13   1       20.99       20.83      5.67 o 
  -6  13   1      316.21      342.26     12.52 o 
  -5  13   1      233.88      260.68     10.23 o 
  -4  13   1       35.82       38.84      4.37 o 
  -3  13   1       11.69       25.45      3.74 o 
  -2  13   1       21.41       13.05      1.97 o 
  -1  13   1       53.06       52.64      3.27 o 
   0  13   1     4112.60     4191.50     64.34 o 
   1  13   1      814.93      852.41     19.83 o 
   2  13   1     1155.56     1007.01     25.81 o 
   3  13   1      510.08      618.67     20.91 o 
   4  13   1      132.74      151.00      7.54 o 
   5  13   1     1295.30     1290.67     33.12 o 
   6  13   1      288.51      296.22     15.43 o 
   7  13   1       72.62       72.40      8.62 o 
   8  13   1       11.19       24.22      6.85 o 
  -8  14   1       10.71        9.46      5.06 o 
  -7  14   1      111.75      135.67     10.76 o 
  -6  14   1      551.74      580.87     18.05 o 
  -5  14   1      152.90      192.31      9.38 o 
  -4  14   1     1794.01     1729.01     42.56 o 
  -3  14   1      376.65      379.89     12.42 o 
  -2  14   1        3.12       10.14      2.09 o 
  -1  14   1      170.59      187.49      7.95 o 
   0  14   1     7076.02     6655.65    101.04 o 
   1  14   1     5214.85     5347.55    124.66 o 
   2  14   1      921.03     1000.96     29.87 o 
   3  14   1      415.07      433.27     22.86 o 
   4  14   1      444.25      475.65     15.30 o 
   5  14   1      222.86      224.94     10.90 o 
   6  14   1        1.46        0.09      2.87 o 
   7  14   1        1.12        1.46      5.02 o 
   8  14   1      114.69      115.88     11.82 o 
  -8  15   1       27.41       29.37      6.51 o 
  -7  15   1       32.31       35.43      7.52 o 
  -6  15   1      302.37      324.62     12.52 o 
  -5  15   1     1081.07     1080.55     28.90 o 
  -4  15   1      271.88      321.65     12.22 o 
  -3  15   1      603.54      588.36     33.24 o 
  -2  15   1     1263.67     1339.46     27.07 o 
  -1  15   1      120.20      106.33      4.87 o 
   0  15   1     3601.15     3554.95     67.60 o 
   1  15   1      794.20      815.51     17.95 o 
   2  15   1      531.86      557.10     16.17 o 
   3  15   1       38.97       46.82      9.60 o 
   4  15   1      196.63      184.23     11.39 o 
   5  15   1      154.25      161.04      8.65 o 
   6  15   1       12.07       17.11      4.59 o 
   7  15   1      179.55      174.14     13.16 o 
   8  15   1       12.78        7.12      5.72 o 
  -8  16   1      163.18      183.75     13.73 o 
  -7  16   1       21.36       22.16      6.13 o 
  -6  16   1      149.73      167.77      9.34 o 
  -5  16   1      275.70      309.85     14.77 o 
  -4  16   1      274.78      244.31     10.30 o 
  -3  16   1       55.52       67.95      5.73 o 
  -2  16   1      118.94      135.16      7.97 o 
  -1  16   1      167.65      157.90      6.09 o 
   0  16   1      550.08      522.22     12.95 o 
   1  16   1      100.05       83.37      4.80 o 
   2  16   1       37.50       52.43      4.76 o 
   3  16   1      259.97      278.17      9.92 o 
   4  16   1      490.65      438.97     14.63 o 
   5  16   1       61.73       67.59      6.14 o 
   6  16   1       10.11        4.15      3.55 o 
   7  16   1        9.27        1.57      5.26 o 
   8  16   1       42.43       34.61      8.21 o 
  -8  17   1       82.23       80.38      9.40 o 
  -7  17   1       22.87       35.36      6.77 o 
  -6  17   1      183.69      194.01     10.20 o 
  -5  17   1      240.13      261.79     14.81 o 
  -4  17   1       37.48       59.56      5.93 o 
  -3  17   1       28.82       34.93      4.18 o 
  -2  17   1      157.83      162.28      7.71 o 
  -1  17   1       48.20       56.13      4.06 o 
   0  17   1      145.32      161.45      6.92 o 
   1  17   1      517.69      575.57     14.02 o 
   2  17   1     1465.58     1461.27     32.82 o 
   3  17   1       53.42       59.09      4.87 o 
   4  17   1        8.69        3.58      3.46 o 
   5  17   1        4.59        0.00      3.49 o 
   6  17   1        0.66        0.00      4.15 o 
   7  17   1       43.89       20.55      6.76 o 
   8  17   1      114.29      104.16     11.17 o 
  -8  18   1        5.38        6.22      9.15 o 
  -7  18   1        3.47        0.00      6.32 o 
  -6  18   1        0.33        0.63      3.64 o 
  -5  18   1      563.16      546.35     17.94 o 
  -4  18   1       11.01        1.28      3.47 o 
  -3  18   1      156.70      148.70      6.57 o 
  -2  18   1       10.70        3.84      2.37 o 
  -1  18   1       22.77       32.74      4.07 o 
   0  18   1       14.49       21.93      3.75 o 
   1  18   1       87.19       78.23      5.58 o 
   2  18   1      170.74      179.13      7.58 o 
   3  18   1      527.18      489.33     16.83 o 
   4  18   1       21.24       21.06      4.24 o 
   5  18   1        0.83        0.00      3.87 o 
   6  18   1        0.01        0.23      3.69 o 
   7  18   1        1.62        0.00      8.47 o 
  -7  19   1       35.76       36.69      7.28 o 
  -6  19   1        2.26        4.60      5.06 o 
  -5  19   1        0.05        0.30      4.31 o 
  -4  19   1        0.73        0.00      5.36 o 
  -3  19   1       12.23       11.00      4.21 o 
  -2  19   1        2.62        2.81      2.42 o 
  -1  19   1      297.27      310.25     10.64 o 
   0  19   1        3.18        2.73      2.72 o 
   1  19   1       22.81       23.03      3.89 o 
   2  19   1      323.47      320.97     10.50 o 
   3  19   1        4.89        3.59      6.05 o 
   4  19   1       20.55       16.66      4.27 o 
   5  19   1      136.87      155.02      9.68 o 
   6  19   1       59.46       61.59      6.70 o 
   7  19   1       24.96       16.20     12.48 o 
  -7  20   1      101.73      117.39     11.14 o 
  -6  20   1       20.26       21.05      5.05 o 
  -5  20   1        1.68       10.17      4.44 o 
  -4  20   1        0.59        0.00      3.80 o 
  -3  20   1       55.65       49.85      5.74 o 
  -2  20   1        2.79        5.35      2.61 o 
  -1  20   1      581.30      616.96     17.13 o 
   0  20   1       10.47        3.38      3.27 o 
   1  20   1      625.19      630.21     17.43 o 
   2  20   1      213.89      201.54     12.26 o 
   3  20   1      256.28      246.62     13.42 o 
   4  20   1      122.03      146.94     11.36 o 
   5  20   1       88.97       74.80      8.05 o 
   6  20   1        1.79        0.71      5.38 o 
   7  20   1       40.08       34.35      8.07 o 
  -7  21   1       22.83        9.17      8.61 o 
  -6  21   1        2.79        4.66      4.30 o 
  -5  21   1       86.44       88.86      9.04 o 
  -4  21   1      304.94      296.26     12.90 o 
  -3  21   1       59.39       58.70      6.18 o 
  -2  21   1        5.44        8.99      4.07 o 
  -1  21   1        8.70       17.09      5.61 o 
   0  21   1      450.39      408.64     13.29 o 
   1  21   1        0.07        1.25      3.92 o 
   2  21   1       96.09      102.00      9.40 o 
   3  21   1       16.15       16.24      5.79 o 
   4  21   1       25.23       23.73      4.81 o 
   5  21   1        2.46        0.00      3.85 o 
   6  21   1        3.58        2.10      5.56 o 
   7  21   1       15.42       19.57      7.05 o 
  -6  22   1       42.70       38.44      5.95 o 
  -5  22   1      127.26      141.05      9.88 o 
  -4  22   1      432.60      435.18     16.34 o 
  -3  22   1      169.73      157.91     12.66 o 
  -2  22   1        6.50        5.38      4.03 o 
  -1  22   1       19.21       20.91      4.89 o 
   0  22   1       53.39       66.00      6.00 o 
   1  22   1       11.26        8.73      5.22 o 
   2  22   1      648.38      684.12     26.86 o 
   3  22   1       81.62       98.15      9.63 o 
   4  22   1        2.58        3.21      3.93 o 
   5  22   1       14.29        4.59      4.54 o 
   6  22   1       15.26       19.05      8.08 o 
  -6  23   1        3.02        0.00      4.22 o 
  -5  23   1       27.65       28.62      5.82 o 
  -4  23   1       16.74       20.54      5.27 o 
  -3  23   1        0.11        0.00      4.03 o 
  -2  23   1       17.64       16.04      4.68 o 
  -1  23   1       70.85       74.60      8.33 o 
   0  23   1      213.25      187.82     12.79 o 
   1  23   1      471.66      448.90     23.68 o 
   2  23   1        1.63        0.00      4.97 o 
   3  23   1       89.10       69.57      8.66 o 
   4  23   1        5.29        0.49      4.22 o 
   5  23   1        0.52        0.96      4.21 o 
   6  23   1        9.80        7.84      6.49 o 
  -6  24   1       43.88       45.37      6.71 o 
  -5  24   1        1.59        0.00      4.32 o 
  -4  24   1       52.49       48.60      6.54 o 
  -3  24   1       13.91        5.41      4.53 o 
  -2  24   1        0.11        0.00      4.14 o 
  -1  24   1       12.32       15.72      5.59 o 
   0  24   1       97.66       88.90      9.20 o 
   1  24   1        2.35        5.76      6.45 o 
   2  24   1       13.42        8.96     14.77 o 
   3  24   1        2.32        7.05      8.83 o 
   4  24   1        0.15        0.00      4.13 o 
   5  24   1        1.91        0.97      4.46 o 
   6  24   1       10.87       12.62      8.49 o 
  -5  25   1       31.43       34.51      6.38 o 
  -4  25   1       11.31        6.44      7.25 o 
  -3  25   1       76.23       80.02      8.18 o 
  -2  25   1       38.33       29.60      9.47 o 
  -1  25   1        8.53        3.40      4.37 o 
   0  25   1       84.59       89.73      9.66 o 
   1  25   1        7.53        6.24      6.14 o 
   2  25   1       33.51       20.11      7.63 o 
   3  25   1       73.62       75.37     11.23 o 
   4  25   1       41.99       41.18      7.33 o 
   5  25   1       26.66       25.70      6.65 o 
  -5  26   1        9.92        3.76      5.47 o 
  -4  26   1        1.38        0.00      5.72 o 
  -3  26   1        2.99        0.00      4.20 o 
  -2  26   1       10.05       17.39      5.77 o 
  -1  26   1       23.03       22.91      5.73 o 
   0  26   1      342.16      349.03     17.92 o 
   1  26   1        0.97        9.00      7.43 o 
   2  26   1        0.01        0.00      6.35 o 
   3  26   1       24.47       23.92      6.52 o 
   4  26   1       10.51        2.62      6.25 o 
   5  26   1        0.03        0.00      4.68 o 
  -4  27   1        5.87        5.36      5.65 o 
  -3  27   1       43.55       53.10      8.07 o 
  -2  27   1       20.87       17.85      6.15 o 
  -1  27   1        0.00        0.00      4.56 o 
   0  27   1        1.52        8.53      6.94 o 
   1  27   1      229.88      191.64     17.86 o 
   2  27   1        0.77        0.00      6.78 o 
   3  27   1       44.02       54.64      8.29 o 
   4  27   1       10.95        9.22      7.77 o 
  -4  28   1        7.08        9.02      6.14 o 
  -3  28   1      168.93      149.61     12.60 o 
  -2  28   1        0.43        0.00      4.90 o 
  -1  28   1       34.28       18.69      6.80 o 
   0  28   1       86.13       77.85     11.95 o 
   1  28   1       42.69       51.29     10.58 o 
   2  28   1        1.14       10.22      7.72 o 
   3  28   1        1.86        0.00      5.04 o 
   4  28   1       11.12        9.16      6.08 o 
  -3  29   1       19.15       26.62      7.58 o 
  -2  29   1        1.00        0.00      5.45 o 
  -1  29   1        1.34        3.45     16.91 o 
   0  29   1       43.30       43.21      9.44 o 
   1  29   1       25.61       20.21     15.23 o 
   2  29   1        0.08       18.38     13.25 o 
   3  29   1       22.71        8.90      6.25 o 
  -2  30   1        1.69        0.00      5.58 o 
  -1  30   1        9.94       16.48      7.24 o 
   0  30   1       15.80        4.64      6.63 o 
   1  30   1        0.00       15.89      8.61 o 
   2  30   1        5.22        3.09      7.93 o 
  -8   0   2      159.03      118.76     10.70 o 
  -6   0   2       87.63       58.49      7.92 o 
  -4   0   2        3.63       30.30     10.05 o 
  -2   0   2      632.38      655.14     18.57 o 
   0   0   2     4039.71     3594.65     71.96 o 
   2   0   2        8.23       12.48      1.34 o 
   4   0   2     1504.81     1778.43     60.57 o 
   6   0   2      208.43      201.96     13.53 o 
   8   0   2      261.37      224.76     16.39 o 
  -9   1   2        0.25        3.72      3.75 o 
  -8   1   2       66.78       55.51      5.52 o 
  -7   1   2      133.04      130.69      8.27 o 
  -6   1   2        9.51        7.98      2.92 o 
  -5   1   2       25.89       40.92      3.85 o 
  -4   1   2      712.93      803.51     23.68 o 
  -3   1   2     6416.76     6019.36    155.64 o 
  -2   1   2      439.49      463.26      9.67 o 
  -1   1   2    20921.18    19002.61    831.44 o 
   0   1   2     6028.81     5284.91     74.78 o 
   1   1   2     7401.37     7062.63     98.49 o 
   2   1   2      476.98      469.87      8.73 o 
   3   1   2     3182.21     3311.13     67.22 o 
   4   1   2      150.51      216.98      8.15 o 
   5   1   2       91.92      116.53      6.98 o 
   6   1   2      411.62      417.21     14.03 o 
   7   1   2       51.31       62.34      6.35 o 
   8   1   2       77.57       67.30      7.02 o 
   9   1   2        5.06        9.28      4.53 o 
  -9   2   2       66.79       52.79      6.09 o 
  -8   2   2      316.71      268.71     12.15 o 
  -7   2   2      215.10      188.06     38.38 o 
  -6   2   2       58.60       79.61      8.59 o 
  -5   2   2      520.70      486.92     15.73 o 
  -4   2   2      143.06      154.97      5.70 o 
  -3   2   2      700.32      687.24     21.94 o 
  -2   2   2       79.58       68.72      2.84 o 
  -1   2   2       21.16       34.65      4.03 o 
   0   2   2      351.69      292.85      5.74 o 
   1   2   2      730.36      652.53     12.82 o 
   2   2   2       66.56       84.85      2.56 o 
   3   2   2      234.81      185.92     13.67 o 
   4   2   2        2.62        0.77      1.63 o 
   5   2   2       30.11       30.41      3.78 o 
   6   2   2       22.67       29.13      4.28 o 
   7   2   2        7.67        6.39      4.27 o 
   8   2   2        0.80        0.00      3.77 o 
   9   2   2       12.56       14.38      4.92 o 
  -9   3   2        4.15        6.83      3.70 o 
  -8   3   2      108.38      105.68      7.87 o 
  -7   3   2      225.00      224.91     12.54 o 
  -6   3   2      319.33      309.94     11.85 o 
  -5   3   2      321.22      314.38     11.34 o 
  -4   3   2       30.03       74.82      8.79 o 
  -3   3   2     2338.05     2423.53     46.10 o 
  -2   3   2      404.00      370.26      8.14 o 
  -1   3   2     6536.94     6269.97     84.61 o 
   0   3   2     1238.80     1124.80     21.89 o 
   1   3   2        9.63        3.75      1.09 o 
   2   3   2       66.33       69.45      2.97 o 
   3   3   2     3738.24     3953.74     88.77 o 
   4   3   2       94.98      130.04      7.07 o 
   5   3   2      341.12      355.12     10.76 o 
   6   3   2      155.97      150.35      8.59 o 
   7   3   2      440.29      426.95     15.15 o 
   8   3   2       63.95       66.68      6.93 o 
   9   3   2       32.19       38.03      6.32 o 
  -9   4   2       20.79       15.73      4.80 o 
  -8   4   2       23.24       17.79      4.46 o 
  -7   4   2      239.08      226.69     14.33 o 
  -6   4   2       28.85       37.41      4.50 o 
  -5   4   2      465.12      523.72     16.82 o 
  -4   4   2      178.33      206.88      6.71 o 
  -3   4   2      217.17      237.23      6.08 o 
  -2   4   2      423.24      445.84     10.58 o 
  -1   4   2     6672.34     6303.32     81.41 o 
   0   4   2     1171.26     1048.40     15.58 o 
   1   4   2       81.95       79.77      2.58 o 
   2   4   2      874.95      817.14     16.37 o 
   3   4   2      399.03      399.77     11.41 o 
   4   4   2      110.99      146.54      9.84 o 
   5   4   2       94.76      109.68      7.43 o 
   6   4   2        6.37        6.62      2.97 o 
   7   4   2      141.96      167.77     10.00 o 
   8   4   2       58.94       59.55      6.72 o 
   9   4   2        6.62       14.72      4.73 o 
  -9   5   2       11.82        3.76      5.64 o 
  -8   5   2       55.75       52.73      6.03 o 
  -7   5   2       17.93       17.75      5.85 o 
  -6   5   2       25.89       33.31      4.02 o 
  -5   5   2      285.18      247.60      9.65 o 
  -4   5   2      943.58      971.91     21.30 o 
  -3   5   2      511.01      493.39     10.77 o 
  -2   5   2     1038.06     1064.97     19.37 o 
  -1   5   2      885.17     1000.47     15.24 o 
   0   5   2     1552.49     1529.85     24.93 o 
   1   5   2     1064.01     1174.34     19.66 o 
   2   5   2     2461.91     2142.83     56.94 o 
   3   5   2     1221.18     1194.64     41.84 o 
   4   5   2      688.33      744.96     23.04 o 
   5   5   2      399.96      403.32     15.02 o 
   6   5   2        0.05        0.00      2.99 o 
   7   5   2      147.07      157.01      7.63 o 
   8   5   2        4.02        0.00      3.48 o 
   9   5   2       35.10       43.92      6.45 o 
  -9   6   2        0.41        1.46      3.95 o 
  -8   6   2        1.56        0.00      5.79 o 
  -7   6   2      249.66      233.28     14.56 o 
  -6   6   2      188.88      159.54     12.26 o 
  -5   6   2      240.27      238.57      7.96 o 
  -4   6   2      481.32      461.08     22.59 o 
  -3   6   2      349.84      297.47     13.17 o 
  -2   6   2      338.21      287.62      5.92 o 
  -1   6   2      135.39      130.01      4.44 o 
   0   6   2     1737.77     1577.02     22.23 o 
   1   6   2     9843.28     9727.29    145.11 o 
   2   6   2       43.21       58.63      3.47 o 
   3   6   2      309.74      369.90     17.33 o 
   4   6   2     1450.16     1596.26     55.51 o 
   5   6   2      675.02      647.26     21.34 o 
   6   6   2       79.79       71.30      6.95 o 
   7   6   2       58.92       58.55      6.60 o 
   8   6   2        2.02        1.19      3.69 o 
   9   6   2        0.00        0.00      4.07 o 
  -9   7   2        0.36       12.01      6.20 o 
  -8   7   2        3.34        2.39      5.55 o 
  -7   7   2       17.20       17.10      6.25 o 
  -6   7   2        3.24        0.00      4.16 o 
  -5   7   2       10.63       10.19      2.09 o 
  -4   7   2       74.06       90.09      7.03 o 
  -3   7   2     1459.78     1340.95     28.61 o 
  -2   7   2      612.96      589.10     13.49 o 
  -1   7   2     1586.97     1560.97     21.13 o 
   0   7   2     3932.73     3644.08     58.33 o 
   1   7   2      877.82      845.90     13.91 o 
   2   7   2      188.96      173.34      5.21 o 
   3   7   2     3472.41     3654.55     97.38 o 
   4   7   2       12.93       19.55      2.14 o 
   5   7   2       48.39       34.82     10.20 o 
   6   7   2       10.81       14.72      5.77 o 
   7   7   2      259.75      245.47     10.17 o 
   8   7   2       21.48       23.52      7.54 o 
   9   7   2        1.27        0.86      4.95 o 
  -9   8   2       69.60       66.97     13.10 o 
  -8   8   2      128.25      107.94     11.70 o 
  -7   8   2       32.93       31.58      7.02 o 
  -6   8   2       11.52       10.66      4.45 o 
  -5   8   2      395.22      367.22     13.35 o 
  -4   8   2      102.80      110.00      9.19 o 
  -3   8   2      328.06      394.28      9.88 o 
  -2   8   2        6.36        3.94      1.20 o 
  -1   8   2       53.76       47.08      1.88 o 
   0   8   2       48.53       57.55      2.62 o 
   1   8   2      242.37      220.28      4.86 o 
   2   8   2       36.40       32.11      2.38 o 
   3   8   2     4327.73     4590.21    105.40 o 
   4   8   2        3.49        3.09      1.65 o 
   5   8   2       94.31       80.18      5.46 o 
   6   8   2      148.60      138.28     18.89 o 
   7   8   2       12.37       18.94      4.65 o 
   8   8   2       27.95       36.71      8.27 o 
   9   8   2       46.75       53.93      8.81 o 
  -9   9   2        0.10        0.00      5.85 o 
  -8   9   2        0.12        0.00      5.06 o 
  -7   9   2      357.09      371.63     19.43 o 
  -6   9   2      226.86      225.83     10.47 o 
  -5   9   2      107.64      121.90      7.24 o 
  -4   9   2      252.61      276.58     12.75 o 
  -3   9   2      112.85      124.06      6.13 o 
  -2   9   2      412.12      387.89      6.95 o 
  -1   9   2       17.91       25.44      2.49 o 
   0   9   2     3623.26     3668.74     50.49 o 
   1   9   2      163.51      182.19      4.37 o 
   2   9   2     1002.48     1008.35     20.52 o 
   3   9   2      307.05      314.51     10.04 o 
   4   9   2      554.67      506.76     14.56 o 
   5   9   2      137.38      131.99      6.68 o 
   6   9   2       10.33       10.32      5.90 o 
   7   9   2       51.29       44.95      8.76 o 
   8   9   2       21.62       32.32      8.15 o 
   9   9   2        0.26       17.16      7.39 o 
  -9  10   2       13.30       12.27     14.62 o 
  -8  10   2      212.38      208.34     33.96 o 
  -7  10   2      115.18      111.61     11.36 o 
  -6  10   2      217.16      228.79      9.32 o 
  -5  10   2      176.99      167.88      7.76 o 
  -4  10   2       24.79       23.63      3.35 o 
  -3  10   2      758.13      697.56     14.83 o 
  -2  10   2      128.93      109.52      3.82 o 
  -1  10   2     2121.08     1994.21     28.26 o 
   0  10   2     6071.77     6274.05     91.90 o 
   1  10   2       17.98        7.76      1.51 o 
   2  10   2      476.85      433.01     10.20 o 
   3  10   2        8.86        8.57      2.67 o 
   4  10   2      210.36      232.05      8.63 o 
   5  10   2       33.18       34.74      4.10 o 
   6  10   2        9.09       16.81      8.53 o 
   7  10   2       10.90        5.04      8.53 o 
   8  10   2        2.43       10.68      8.68 o 
   9  10   2        5.43        9.41      7.19 o 
  -9  11   2       13.05        9.35      5.48 o 
  -8  11   2      163.17      159.08     11.69 o 
  -7  11   2       18.69       40.03      5.84 o 
  -6  11   2        6.83        0.29      3.11 o 
  -5  11   2       38.08       42.76      4.55 o 
  -4  11   2      383.21      350.85     11.40 o 
  -3  11   2       65.16       87.94      5.39 o 
  -2  11   2      852.26      935.85     16.41 o 
  -1  11   2      113.21      109.04      3.08 o 
   0  11   2     1641.05     1639.32     31.12 o 
   1  11   2      335.02      342.50      6.98 o 
   2  11   2       53.98       82.81      4.08 o 
   3  11   2       84.71       68.33      4.57 o 
   4  11   2        0.01        9.19      3.84 o 
   5  11   2        7.17        5.05      2.66 o 
   6  11   2      135.80      138.96     10.73 o 
   7  11   2       79.62       70.52     10.75 o 
   8  11   2      275.31      276.62     19.67 o 
   9  11   2        2.22        0.00      6.22 o 
  -9  12   2       38.66       65.88     12.69 o 
  -8  12   2        6.56        0.71      4.83 o 
  -7  12   2       18.90       26.61      6.10 o 
  -6  12   2      134.43      131.83      7.94 o 
  -5  12   2      117.87      146.55      8.03 o 
  -4  12   2      162.93      167.46      7.58 o 
  -3  12   2       34.33       25.96      5.60 o 
  -2  12   2      497.06      593.25     12.17 o 
  -1  12   2      646.92      762.19     12.04 o 
   0  12   2      597.77      552.23     13.19 o 
   1  12   2       54.14       55.24      2.86 o 
   2  12   2     1430.88     1361.99     29.97 o 
   3  12   2     1678.31     1715.68     41.87 o 
   4  12   2      753.05      805.73     26.42 o 
   5  12   2        3.47        2.44      3.03 o 
   6  12   2       14.09       15.91      8.24 o 
   7  12   2        0.19        0.00      4.91 o 
   8  12   2      140.45      144.93     12.54 o 
  -8  13   2        0.07        6.99      4.73 o 
  -7  13   2      200.73      196.15     11.12 o 
  -6  13   2       62.43       65.83      6.17 o 
  -5  13   2       97.02      108.31      8.84 o 
  -4  13   2       42.14       37.32      4.70 o 
  -3  13   2      204.81      165.81      7.52 o 
  -2  13   2      590.33      557.52     21.99 o 
  -1  13   2      350.58      350.30      7.36 o 
   0  13   2      620.88      627.07     10.42 o 
   1  13   2       63.23       77.18      4.23 o 
   2  13   2      165.55      156.53      5.91 o 
   3  13   2       35.10       26.86      4.78 o 
   4  13   2      572.57      594.52     21.32 o 
   5  13   2        2.78        0.00      2.74 o 
   6  13   2       13.03       21.06      5.80 o 
   7  13   2       59.27       50.18      7.90 o 
   8  13   2        3.52       14.51      6.37 o 
  -8  14   2       25.74       26.42      6.41 o 
  -7  14   2       38.30       34.94      5.14 o 
  -6  14   2      370.18      352.22     13.02 o 
  -5  14   2      545.37      545.98     16.83 o 
  -4  14   2       11.72       11.50      3.37 o 
  -3  14   2        0.65        2.87      2.76 o 
  -2  14   2      623.07      680.75     15.09 o 
  -1  14   2      145.77      180.08      6.13 o 
   0  14   2     4612.11     4755.13     82.67 o 
   1  14   2      576.97      573.45     13.45 o 
   2  14   2     1127.21     1130.45     29.02 o 
   3  14   2        0.04        0.00      2.27 o 
   4  14   2       16.58       19.41      4.92 o 
   5  14   2       34.57       44.79      4.98 o 
   6  14   2        7.68        9.91      5.37 o 
   7  14   2        8.58       18.78      6.33 o 
   8  14   2       40.22       38.05      7.71 o 
  -8  15   2       32.48       37.33      6.70 o 
  -7  15   2        6.75        9.43      4.05 o 
  -6  15   2      186.13      196.12     10.08 o 
  -5  15   2      367.60      390.13     13.65 o 
  -4  15   2       13.14        8.22      3.45 o 
  -3  15   2      146.04      175.19      8.84 o 
  -2  15   2        6.21        3.17      2.24 o 
  -1  15   2      414.53      412.75      9.85 o 
   0  15   2      654.18      712.34     16.19 o 
   1  15   2      590.92      587.35     15.22 o 
   2  15   2        5.48        5.65      2.73 o 
   3  15   2      414.09      406.38     30.47 o 
   4  15   2       34.20       31.85      5.74 o 
   5  15   2      130.14      125.86      7.62 o 
   6  15   2      158.84      151.44     11.88 o 
   7  15   2       30.34       39.39      7.41 o 
   8  15   2       10.91        8.11      5.96 o 
  -8  16   2        5.18        2.60      5.12 o 
  -7  16   2        0.11        0.00      4.25 o 
  -6  16   2        9.71       14.97      4.40 o 
  -5  16   2        0.05        0.00      3.26 o 
  -4  16   2        0.04        1.97      3.13 o 
  -3  16   2       50.34       79.18      6.16 o 
  -2  16   2       47.11       61.75      4.54 o 
  -1  16   2       35.36       49.11      3.55 o 
   0  16   2     1167.87     1244.85     28.50 o 
   1  16   2     2003.02     1965.66     57.66 o 
   2  16   2      968.59      945.32     25.34 o 
   3  16   2       45.25       49.42      4.57 o 
   4  16   2        2.55        2.53      4.45 o 
   5  16   2      115.76      125.03      9.50 o 
   6  16   2        0.35        0.00      4.92 o 
   7  16   2        0.13        0.00      5.04 o 
   8  16   2        0.00        0.00      5.10 o 
  -8  17   2        2.94        0.31      6.68 o 
  -7  17   2       28.05       26.09      6.30 o 
  -6  17   2      115.59      120.82     14.73 o 
  -5  17   2      159.38      185.11     10.24 o 
  -4  17   2      199.67      189.50      9.13 o 
  -3  17   2      115.09      118.52      5.92 o 
  -2  17   2      299.88      296.72      9.68 o 
  -1  17   2       45.92       39.62      3.45 o 
   0  17   2       49.82       59.29      5.28 o 
   1  17   2       66.76       60.70      6.95 o 
   2  17   2       97.41      120.76      7.03 o 
   3  17   2       30.95       28.52      3.92 o 
   4  17   2       31.31       16.49      5.37 o 
   5  17   2       99.09      108.11      7.79 o 
   6  17   2        9.13        0.66      4.83 o 
   7  17   2      261.40      230.79     15.86 o 
   8  17   2        0.11        0.00      5.26 o 
  -8  18   2       12.11       11.07      6.17 o 
  -7  18   2       53.59       43.87      8.40 o 
  -6  18   2      683.81      670.00     24.58 o 
  -5  18   2        2.97        1.57      3.86 o 
  -4  18   2        5.13        0.00      6.02 o 
  -3  18   2       86.60       92.87      5.43 o 
  -2  18   2      281.41      296.92      9.85 o 
  -1  18   2      172.83      166.93      6.57 o 
   0  18   2      364.74      340.55     11.01 o 
   1  18   2       26.75       25.33      6.81 o 
   2  18   2     1386.24     1369.73     35.37 o 
   3  18   2      150.23      148.72      7.70 o 
   4  18   2       19.91       19.21      5.68 o 
   5  18   2       57.59       63.70      6.68 o 
   6  18   2       35.93       29.35      7.13 o 
   7  18   2        0.23        7.07      5.78 o 
  -7  19   2       42.44       37.39      7.14 o 
  -6  19   2       51.83       48.76      6.46 o 
  -5  19   2        3.94        3.90      4.07 o 
  -4  19   2       10.73        7.49      3.91 o 
  -3  19   2      299.75      304.14     17.50 o 
  -2  19   2        0.57        5.07      2.93 o 
  -1  19   2       62.25       72.42      4.69 o 
   0  19   2        9.91       10.93      3.20 o 
   1  19   2      160.42      148.90     13.80 o 
   2  19   2        0.57        3.62      3.30 o 
   3  19   2      829.00      832.46     28.42 o 
   4  19   2       12.31        4.14      5.21 o 
   5  19   2      100.60       96.62      7.81 o 
   6  19   2       50.66       47.88      8.48 o 
   7  19   2       78.69       88.16     16.83 o 
  -7  20   2        8.74        8.61      9.03 o 
  -6  20   2        0.11        8.00      4.68 o 
  -5  20   2       15.30       16.47      4.96 o 
  -4  20   2       60.40       63.35      6.54 o 
  -3  20   2       27.44       18.00      4.48 o 
  -2  20   2        1.61        0.00      2.84 o 
  -1  20   2        3.61        1.27      2.71 o 
   0  20   2     1057.08     1008.61     27.81 o 
   1  20   2      632.84      649.84     36.49 o 
   2  20   2       39.56       36.54      5.30 o 
   3  20   2        4.53        6.76      5.90 o 
   4  20   2       25.47       14.66      5.86 o 
   5  20   2       10.84       12.27      4.20 o 
   6  20   2       59.39       70.20      9.24 o 
   7  20   2        0.78        0.00      7.91 o 
  -7  21   2        0.11        1.48      5.41 o 
  -6  21   2        4.05        1.19      4.20 o 
  -5  21   2      222.72      215.71     11.91 o 
  -4  21   2        0.66        1.16      4.04 o 
  -3  21   2       67.46       67.46      6.69 o 
  -2  21   2       49.85       39.26      5.14 o 
  -1  21   2      126.03      140.56      8.93 o 
   0  21   2        4.90        6.69      3.52 o 
   1  21   2       66.09       76.21      6.91 o 
   2  21   2       17.83       19.73      5.68 o 
   3  21   2      413.86      399.77     17.99 o 
   4  21   2        2.74        0.00      4.86 o 
   5  21   2       19.77       29.07      5.35 o 
   6  21   2       23.66       11.67      6.54 o 
   7  21   2       20.55       23.66      7.78 o 
  -6  22   2        6.56        5.98      4.70 o 
  -5  22   2      116.41      131.45     11.41 o 
  -4  22   2      156.01      153.96     10.19 o 
  -3  22   2       27.68       22.73      5.09 o 
  -2  22   2      124.83      134.99     10.51 o 
  -1  22   2      148.66      137.62      8.09 o 
   0  22   2      189.27      176.62      9.36 o 
   1  22   2       48.92       46.40      7.04 o 
   2  22   2        0.23        0.00      5.69 o 
   3  22   2        2.14        5.85      8.63 o 
   4  22   2        0.11        0.00      6.27 o 
   5  22   2        5.60       11.66      4.74 o 
   6  22   2       31.63       29.34      7.67 o 
  -6  23   2       20.28       29.24      5.71 o 
  -5  23   2        1.21        5.01      5.46 o 
  -4  23   2        0.02        0.00      4.11 o 
  -3  23   2        0.12        2.20      4.08 o 
  -2  23   2       24.65       18.71      4.91 o 
  -1  23   2        0.17        0.00      3.45 o 
   0  23   2      241.68      225.37     13.65 o 
   1  23   2       84.59       95.30     11.84 o 
   2  23   2      146.26      152.75     15.04 o 
   3  23   2        7.95        3.74      5.44 o 
   4  23   2        0.72        0.49      5.50 o 
   5  23   2       13.62       11.50      5.41 o 
   6  23   2        6.14       16.14      8.49 o 
  -6  24   2       47.29       61.83      7.57 o 
  -5  24   2       13.31       16.28      5.14 o 
  -4  24   2        1.11        0.00      4.14 o 
  -3  24   2       35.58       36.87      5.82 o 
  -2  24   2       20.76       28.73      5.58 o 
  -1  24   2        5.41       10.80      4.74 o 
   0  24   2       23.94       13.69      4.90 o 
   1  24   2       95.84       89.11     11.84 o 
   2  24   2        4.24        0.11      7.31 o 
   3  24   2        6.50       20.18      7.97 o 
   4  24   2        8.96        0.88      4.94 o 
   5  24   2       16.36       15.66      7.51 o 
  -5  25   2        0.62        5.73      4.69 o 
  -4  25   2       88.29       85.83      8.28 o 
  -3  25   2       27.56       27.13      5.78 o 
  -2  25   2       10.15       15.64      5.70 o 
  -1  25   2       27.06       20.68      6.10 o 
   0  25   2       30.94       23.61      5.59 o 
   1  25   2        0.59        0.00      5.92 o 
   2  25   2       75.14       96.37     12.81 o 
   3  25   2        3.95       10.73      7.41 o 
   4  25   2        2.70        0.00      4.99 o 
   5  25   2       10.26       14.14      8.36 o 
  -5  26   2       14.09        8.16      4.96 o 
  -4  26   2        0.63        0.00      4.20 o 
  -3  26   2       51.83       46.33      7.25 o 
  -2  26   2        7.80        3.60      5.03 o 
  -1  26   2       47.39       52.98      8.00 o 
   0  26   2        4.74        5.76      5.02 o 
   1  26   2        4.32        7.73      5.44 o 
   2  26   2       65.82       55.63     10.76 o 
   3  26   2      103.82       88.49     12.92 o 
   4  26   2       57.14       53.88      8.09 o 
   5  26   2       13.37       13.73      6.68 o 
  -4  27   2        1.18        0.00      5.04 o 
  -3  27   2        3.60        5.99      5.31 o 
  -2  27   2       29.80       27.65      6.93 o 
  -1  27   2        1.50        6.94      5.32 o 
   0  27   2       94.46       67.53      7.95 o 
   1  27   2       20.21       19.11      6.80 o 
   2  27   2        0.00        0.61     10.20 o 
   3  27   2       72.37       81.97     12.81 o 
   4  27   2        9.73        8.83      5.78 o 
  -4  28   2      124.71      101.96     11.01 o 
  -3  28   2       81.71       97.87     16.25 o 
  -2  28   2       12.93       13.83      6.15 o 
  -1  28   2        5.07       10.72      5.78 o 
   0  28   2       19.93       21.31      6.13 o 
   1  28   2       52.02       54.03      9.12 o 
   2  28   2        9.15       14.02      7.15 o 
   3  28   2       47.66       35.30     10.31 o 
  -3  29   2        0.34        0.00      5.19 o 
  -2  29   2        3.06        0.00      5.76 o 
  -1  29   2       61.66       72.50      9.78 o 
   0  29   2       18.86       10.61     13.71 o 
   1  29   2       32.10       26.18      7.72 o 
   2  29   2        6.96        0.36      6.70 o 
   3  29   2       36.97       24.06      9.88 o 
  -2  30   2       18.01       33.43     14.32 o 
  -1  30   2        0.01        9.96      6.64 o 
   0  30   2        0.22        1.68      7.75 o 
   1  30   2       16.49       13.98      7.33 o 
  -9   0   3       10.29        6.79      6.55 o 
  -5   0   3      230.58      192.95     10.43 o 
  -3   0   3     8466.52     8727.72    283.46 o 
  -1   0   3      666.85      646.21     25.31 o 
   1   0   3     2651.50     2383.91     43.93 o 
   3   0   3      819.92      796.77     22.85 o 
   5   0   3     1061.90     1023.70     40.36 o 
   7   0   3      240.46      246.24     24.22 o 
   9   0   3       43.30       55.55     10.37 o 
  -9   1   3       48.18       47.92      5.45 o 
  -8   1   3       30.65       35.07      5.64 o 
  -7   1   3      174.30      187.45     12.39 o 
  -6   1   3        0.67        0.00      3.66 o 
  -5   1   3       59.87       70.18      5.52 o 
  -4   1   3     3095.34     3354.15     78.89 o 
  -3   1   3      478.63      498.01     19.70 o 
  -2   1   3      606.25      539.56     16.14 o 
  -1   1   3     3341.30     3307.50     53.34 o 
   0   1   3      561.92      522.12      8.22 o 
   1   1   3     1053.87      940.45     14.56 o 
   2   1   3      286.54      260.61      5.77 o 
   3   1   3     3150.67     3146.47     58.15 o 
   4   1   3     1060.49     1101.40     24.42 o 
   5   1   3        2.38        4.66      2.74 o 
   6   1   3       14.63        9.75      3.69 o 
   7   1   3      131.01      107.20      8.27 o 
   8   1   3       19.00       20.03      5.04 o 
   9   1   3       36.18       40.11      6.27 o 
  -9   2   3       63.48       68.73     10.68 o 
  -8   2   3      149.53      143.32     19.80 o 
  -7   2   3      140.04      153.61     17.06 o 
  -6   2   3       96.14      102.06      8.26 o 
  -5   2   3       77.00       85.90      5.46 o 
  -4   2   3       50.68       79.52      4.91 o 
  -3   2   3      472.87      526.58     25.32 o 
  -2   2   3        1.59        2.74      1.92 o 
  -1   2   3      632.60      585.38     10.99 o 
   0   2   3      615.25      597.18     11.21 o 
   1   2   3     3354.04     3233.99     45.89 o 
   2   2   3      180.56      200.49      4.89 o 
   3   2   3     1478.74     1492.61     45.55 o 
   4   2   3        1.14        8.03      3.54 o 
   5   2   3       31.98       34.76      4.76 o 
   6   2   3      249.64      233.99     12.59 o 
   7   2   3        2.43       10.64      4.29 o 
   8   2   3       17.59       17.58      5.02 o 
   9   2   3        0.20        0.00      4.44 o 
  -9   3   3        0.04        0.00      4.87 o 
  -8   3   3        7.76        1.03      4.98 o 
  -7   3   3       57.83       50.08      7.10 o 
  -6   3   3        7.59       10.12      3.72 o 
  -5   3   3       93.91      103.60      7.43 o 
  -4   3   3       41.10       49.20      3.84 o 
  -3   3   3      155.26      143.23      4.63 o 
  -2   3   3       36.35       43.27      3.22 o 
  -1   3   3       20.56        9.90      1.16 o 
   0   3   3      962.65      904.91     16.53 o 
   1   3   3       11.29       11.80      1.55 o 
   2   3   3      964.32      871.29     15.52 o 
   3   3   3      706.52      834.69     18.32 o 
   4   3   3       26.35       34.07      3.22 o 
   5   3   3        5.65        7.27      2.16 o 
   6   3   3      219.35      219.44     14.50 o 
   7   3   3      305.07      324.22     21.19 o 
   8   3   3       50.81       48.12      6.34 o 
   9   3   3        0.22        0.00      4.84 o 
  -9   4   3        0.47        0.00      5.05 o 
  -8   4   3       25.39       11.00      5.91 o 
  -7   4   3      293.99      258.76     29.24 o 
  -6   4   3      407.98      368.56     13.56 o 
  -5   4   3      851.96      828.54     21.47 o 
  -4   4   3      591.33      682.29     16.07 o 
  -3   4   3      636.55      693.37     21.52 o 
  -2   4   3     1080.24     1075.76     18.31 o 
  -1   4   3     3030.91     2803.05     38.44 o 
   0   4   3      268.38      233.00      4.98 o 
   1   4   3      653.68      573.49     10.49 o 
   2   4   3      290.03      286.55      7.11 o 
   3   4   3     2986.05     3192.40     64.29 o 
   4   4   3      139.73      197.24      7.34 o 
   5   4   3      332.92      320.77     10.45 o 
   6   4   3       69.89       80.65      5.34 o 
   7   4   3       13.74       16.44      4.72 o 
   8   4   3      100.75       91.09      8.11 o 
   9   4   3        9.97       10.19      5.07 o 
  -9   5   3       50.37       52.71      8.56 o 
  -8   5   3       25.85       29.05      6.87 o 
  -7   5   3       21.55       35.42      6.64 o 
  -6   5   3       75.55       85.45      6.57 o 
  -5   5   3      604.50      582.64     15.83 o 
  -4   5   3      261.19      261.03      7.60 o 
  -3   5   3     3745.75     3801.77     78.30 o 
  -2   5   3     1326.89     1263.75     21.46 o 
  -1   5   3     3186.12     3032.76     39.86 o 
   0   5   3       32.48       25.06      1.49 o 
   1   5   3     2620.90     2445.30     39.90 o 
   2   5   3        1.16        0.00      1.45 o 
   3   5   3     1106.79     1238.39     34.63 o 
   4   5   3      171.86      164.14      6.71 o 
   5   5   3      285.37      285.54      9.96 o 
   6   5   3      692.14      683.72     19.17 o 
   7   5   3       50.36       43.16      6.14 o 
   8   5   3        7.20        0.78      3.95 o 
   9   5   3       20.69       17.75      5.50 o 
  -9   6   3        4.88        2.39      5.78 o 
  -8   6   3        1.46        0.00      4.51 o 
  -7   6   3      394.74      340.78     26.35 o 
  -6   6   3      371.09      354.40     13.16 o 
  -5   6   3       31.37       33.74      4.73 o 
  -4   6   3      427.26      387.47     10.15 o 
  -3   6   3       28.19       23.21      4.28 o 
  -2   6   3     1956.36     1905.01     28.18 o 
  -1   6   3       21.91       35.13      1.38 o 
   0   6   3      730.21      760.95     12.64 o 
   1   6   3     3052.79     3110.49     50.49 o 
   2   6   3      475.75      468.53      9.84 o 
   3   6   3      318.33      365.36     14.16 o 
   4   6   3       46.47       65.47      5.26 o 
   5   6   3      224.86      257.55     12.09 o 
   6   6   3       40.81       41.12      4.50 o 
   7   6   3       11.24       14.31      4.65 o 
   8   6   3       30.86       31.66      5.61 o 
   9   6   3        2.05        2.30      4.45 o 
  -9   7   3       12.23        8.47      6.40 o 
  -8   7   3       10.23       13.42      5.91 o 
  -7   7   3      114.71      117.86     14.32 o 
  -6   7   3        5.09        9.28      3.34 o 
  -5   7   3      154.52      148.48      5.39 o 
  -4   7   3        9.82       13.31      2.25 o 
  -3   7   3      886.79      820.50     18.55 o 
  -2   7   3     1214.82     1246.73     18.99 o 
  -1   7   3     2509.42     2381.36     30.47 o 
   0   7   3     1357.65     1393.47     21.01 o 
   1   7   3      224.00      206.03      5.02 o 
   2   7   3     5152.86     5122.67     94.38 o 
   3   7   3      127.50      113.10      5.39 o 
   4   7   3      119.40      127.39      5.97 o 
   5   7   3      424.51      418.60     15.13 o 
   6   7   3      321.68      285.63     12.30 o 
   7   7   3       44.53       33.76      7.84 o 
   8   7   3      111.24      127.56     11.43 o 
   9   7   3        8.12        5.70      6.30 o 
  -9   8   3       28.02       40.07      8.99 o 
  -8   8   3        2.75        0.00      6.70 o 
  -7   8   3       68.73       80.65     12.03 o 
  -6   8   3        0.18        0.00      3.17 o 
  -5   8   3      166.93      157.73      6.51 o 
  -4   8   3        0.57        0.00      1.72 o 
  -3   8   3        2.60        2.89      1.79 o 
  -2   8   3      182.53      219.94      4.99 o 
  -1   8   3      813.65      747.58     10.44 o 
   0   8   3      754.52      739.02     12.57 o 
   1   8   3      192.34      236.95      5.07 o 
   2   8   3     1287.47     1332.69     26.43 o 
   3   8   3        1.32        7.40      2.43 o 
   4   8   3        0.02        2.72      2.16 o 
   5   8   3        4.59        9.55      2.71 o 
   6   8   3        5.36        6.55      3.00 o 
   7   8   3       20.08       24.74      5.00 o 
   8   8   3        4.18       10.16      5.18 o 
   9   8   3        2.16        0.46      5.28 o 
  -9   9   3        0.00       11.45      9.14 o 
  -8   9   3       86.33       69.26     10.36 o 
  -7   9   3       31.15       42.65      7.81 o 
  -6   9   3       26.09       27.22      4.92 o 
  -5   9   3      467.97      473.43     14.14 o 
  -4   9   3      287.46      303.19      9.38 o 
  -3   9   3        0.12        0.00      1.44 o 
  -2   9   3      199.71      165.57      4.31 o 
  -1   9   3      662.72      625.51      9.77 o 
   0   9   3       20.04       14.33      1.44 o 
   1   9   3       29.57       39.20      2.33 o 
   2   9   3     1475.72     1489.77     27.22 o 
   3   9   3     1133.45     1096.07     24.72 o 
   4   9   3       89.12       86.36      4.87 o 
   5   9   3        8.59        4.48      2.56 o 
   6   9   3       16.91       24.16      3.74 o 
   7   9   3       80.26       84.76      7.69 o 
   8   9   3       52.96       44.88     14.47 o 
   9   9   3        2.18       10.48      6.27 o 
  -9  10   3       19.43       21.76      5.49 o 
  -8  10   3       26.28       29.88      5.66 o 
  -7  10   3      337.20      326.88     14.56 o 
  -6  10   3       20.03       20.23      4.75 o 
  -5  10   3       90.63       92.09      5.97 o 
  -4  10   3       67.95       76.00      6.11 o 
  -3  10   3      674.53      653.19     12.30 o 
  -2  10   3      499.70      484.49      9.47 o 
  -1  10   3       54.71       60.80      2.30 o 
   0  10   3        1.01        6.28      1.29 o 
   1  10   3        0.10        0.00      1.28 o 
   2  10   3       11.14       21.86      2.28 o 
   3  10   3     1641.38     1642.13     35.70 o 
   4  10   3       49.41       55.43      4.04 o 
   5  10   3        5.91       10.71      3.20 o 
   6  10   3       92.33      114.92      8.83 o 
   7  10   3       82.42       87.90      8.14 o 
   8  10   3        0.29        0.00      5.34 o 
  -9  11   3       53.63       55.11      7.76 o 
  -8  11   3        0.06        0.00      4.11 o 
  -7  11   3       13.43       19.11      4.24 o 
  -6  11   3       35.12       33.44      5.52 o 
  -5  11   3      132.40      138.14      7.48 o 
  -4  11   3      165.67      168.57      7.36 o 
  -3  11   3      740.00      816.75     15.93 o 
  -2  11   3      590.70      602.56     11.47 o 
  -1  11   3      781.65      728.07     11.45 o 
   0  11   3        4.17        4.07      1.29 o 
   1  11   3      164.77      184.70      4.50 o 
   2  11   3      247.89      270.20      6.53 o 
   3  11   3      692.15      714.65     17.50 o 
   4  11   3      312.83      304.96      9.56 o 
   5  11   3      324.82      323.52      9.92 o 
   6  11   3       97.10       88.80      7.01 o 
   7  11   3      168.65      179.39     11.45 o 
   8  11   3        7.40       17.85      7.54 o 
  -9  12   3       27.43       29.62      7.91 o 
  -8  12   3        1.03        0.00      3.72 o 
  -7  12   3       39.13       32.33      6.52 o 
  -6  12   3       12.78       16.28      4.09 o 
  -5  12   3      126.81      138.96      7.52 o 
  -4  12   3       24.62       28.36      3.81 o 
  -3  12   3        8.61        9.15      2.21 o 
  -2  12   3      782.20      821.65     15.13 o 
  -1  12   3      205.62      222.24      4.81 o 
   0  12   3     1619.28     1616.75     24.64 o 
   1  12   3      376.89      395.94      7.65 o 
   2  12   3      622.82      713.96     15.74 o 
   3  12   3     1004.15      950.30     22.37 o 
   4  12   3       22.27       20.81      2.99 o 
   5  12   3       11.19       20.95      3.80 o 
   6  12   3        0.09        0.86      3.92 o 
   7  12   3        4.58        8.05      4.11 o 
   8  12   3        3.51        0.00      5.71 o 
  -8  13   3       11.43       13.44      5.24 o 
  -7  13   3       67.92       69.87      6.36 o 
  -6  13   3       55.47       52.97      5.62 o 
  -5  13   3       40.88       40.43      4.76 o 
  -4  13   3       85.97       95.66      6.20 o 
  -3  13   3      188.15      179.35      8.82 o 
  -2  13   3       43.09       54.56      3.23 o 
  -1  13   3     1071.80     1090.15     17.41 o 
   0  13   3       51.71       45.60      2.88 o 
   1  13   3      377.11      289.90      6.63 o 
   2  13   3       37.70       29.39      2.87 o 
   3  13   3      191.26      187.10     10.09 o 
   4  13   3       87.64       70.37      5.36 o 
   5  13   3        4.78        0.00      2.51 o 
   6  13   3      186.56      148.83     15.12 o 
   7  13   3        8.81        0.00      3.92 o 
   8  13   3        5.56        4.48      6.63 o 
  -8  14   3       10.30        9.17      4.88 o 
  -7  14   3       27.69       23.46      4.68 o 
  -6  14   3      219.85      223.88     10.14 o 
  -5  14   3      145.24      139.31     13.06 o 
  -4  14   3       11.18       19.44      3.75 o 
  -3  14   3        3.92        1.99      2.66 o 
  -2  14   3      243.37      269.71      7.79 o 
  -1  14   3      526.61      546.11      9.96 o 
   0  14   3     1194.59     1189.37     20.04 o 
   1  14   3       49.88       60.12      3.39 o 
   2  14   3      922.33      934.37     20.17 o 
   3  14   3       25.39       29.56      3.59 o 
   4  14   3      396.12      359.51     12.30 o 
   5  14   3       15.34       17.87      3.43 o 
   6  14   3       18.37       23.19      5.50 o 
   7  14   3        7.71        6.38      4.40 o 
   8  14   3      106.90      139.44     12.63 o 
  -8  15   3       15.96        6.63      5.21 o 
  -7  15   3        0.67        0.17      3.31 o 
  -6  15   3        1.47        6.00      3.80 o 
  -5  15   3        0.56        0.00      3.23 o 
  -4  15   3        0.74        0.00      2.80 o 
  -3  15   3       72.76       69.33      5.58 o 
  -2  15   3      589.49      621.01     15.55 o 
  -1  15   3      121.87      135.48      4.70 o 
   0  15   3      437.25      468.00     10.16 o 
   1  15   3      119.69       97.49      4.68 o 
   2  15   3      269.44      313.52      9.94 o 
   3  15   3        9.43        8.26      2.39 o 
   4  15   3       27.53       36.10      4.17 o 
   5  15   3        1.24        3.91      3.45 o 
   6  15   3       71.58       69.68      7.24 o 
   7  15   3        0.23        9.60      4.76 o 
   8  15   3       23.58       17.17      6.96 o 
  -8  16   3        1.95        0.00      4.43 o 
  -7  16   3       11.26        8.68      3.95 o 
  -6  16   3      361.33      323.32     13.41 o 
  -5  16   3        0.92        0.45      3.39 o 
  -4  16   3      110.83      125.46      7.79 o 
  -3  16   3       37.04       47.47      4.96 o 
  -2  16   3       10.30        5.70      2.89 o 
  -1  16   3      235.07      213.36      7.17 o 
   0  16   3      537.07      537.49     12.26 o 
   1  16   3      146.14      150.87      7.81 o 
   2  16   3       23.81       22.10      3.02 o 
   3  16   3       65.61       71.94      4.34 o 
   4  16   3      203.93      209.69     13.01 o 
   5  16   3      496.89      490.73     14.57 o 
   6  16   3      134.29      132.61      9.58 o 
   7  16   3       76.84       77.55     12.88 o 
   8  16   3       43.37       63.33      9.48 o 
  -8  17   3        4.61        0.00      4.42 o 
  -7  17   3       60.00       71.21      7.09 o 
  -6  17   3      115.32      106.75      8.16 o 
  -5  17   3       70.74       63.29      6.18 o 
  -4  17   3        2.51        2.27      3.23 o 
  -3  17   3      573.36      574.16     17.50 o 
  -2  17   3       14.86       12.11      3.40 o 
  -1  17   3      326.80      306.86      9.15 o 
   0  17   3        0.01        3.09      2.44 o 
   1  17   3      241.36      226.82      7.81 o 
   2  17   3       80.73       74.68      4.65 o 
   3  17   3       36.71       35.08      4.54 o 
   4  17   3       79.91       86.27      8.72 o 
   5  17   3        0.43        0.00      2.88 o 
   6  17   3        6.68        0.00      4.45 o 
   7  17   3       12.63        8.03      4.88 o 
  -7  18   3       29.03       31.52      5.35 o 
  -6  18   3      199.62      205.85     16.36 o 
  -5  18   3        4.90        0.71      3.58 o 
  -4  18   3       38.46       42.38      5.37 o 
  -3  18   3      235.41      252.42     17.18 o 
  -2  18   3      186.00      185.02      8.99 o 
  -1  18   3       50.61       47.47      4.50 o 
   0  18   3      108.70      119.55      6.20 o 
   1  18   3       69.24       74.47      5.54 o 
   2  18   3        6.78        4.78      3.76 o 
   3  18   3        5.61        7.80      3.96 o 
   4  18   3       54.66       53.51      7.76 o 
   5  18   3        2.94        2.99      3.32 o 
   6  18   3       41.98       30.94      6.24 o 
   7  18   3        0.18        0.00      4.58 o 
  -7  19   3        3.92        5.70      4.26 o 
  -6  19   3        8.91       14.02      4.59 o 
  -5  19   3       85.43       80.52      7.17 o 
  -4  19   3       16.55       11.27      4.18 o 
  -3  19   3       62.35       70.52      6.43 o 
  -2  19   3        4.92        1.84      3.27 o 
  -1  19   3      412.67      405.05     12.58 o 
   0  19   3        2.00        4.51      2.74 o 
   1  19   3       10.63       11.19      3.82 o 
   2  19   3       56.31       54.24      6.02 o 
   3  19   3       87.40       71.97      6.87 o 
   4  19   3      231.95      223.39     17.35 o 
   5  19   3       66.35       57.82      7.62 o 
   6  19   3        7.87        5.35      6.51 o 
   7  19   3        4.83        0.00      5.76 o 
  -7  20   3        7.19        1.46      5.20 o 
  -6  20   3        0.23        1.21      4.01 o 
  -5  20   3       94.31       91.35      7.82 o 
  -4  20   3        1.17        0.00      3.36 o 
  -3  20   3       13.36       10.95      4.18 o 
  -2  20   3       45.78       41.99      5.30 o 
  -1  20   3      361.03      352.15     10.85 o 
   0  20   3       38.76       28.71      4.01 o 
   1  20   3       16.19       20.30      4.70 o 
   2  20   3       26.52       24.54      4.94 o 
   3  20   3      179.60      182.40     10.89 o 
   4  20   3      100.59       96.20      8.29 o 
   5  20   3      146.65      147.29      8.80 o 
   6  20   3        6.99        0.00      5.85 o 
   7  20   3        0.07        3.85      5.13 o 
  -7  21   3        0.00        1.79      5.32 o 
  -6  21   3        3.85        0.00      4.31 o 
  -5  21   3        5.71        1.62      4.08 o 
  -4  21   3       44.25       51.80      7.54 o 
  -3  21   3       23.10       24.96      4.74 o 
  -2  21   3      195.91      203.92     10.36 o 
  -1  21   3      360.97      364.34     22.42 o 
   0  21   3      192.60      179.58     10.40 o 
   1  21   3      882.42      887.92     26.08 o 
   2  21   3      371.82      397.98     15.38 o 
   3  21   3       21.56       15.29      4.96 o 
   4  21   3      122.05      138.54     10.04 o 
   5  21   3        0.00        0.00      4.02 o 
   6  21   3       22.89       12.96      5.51 o 
  -6  22   3        0.00        0.00      3.98 o 
  -5  22   3        9.34       14.43      4.72 o 
  -4  22   3      274.26      291.45     13.06 o 
  -3  22   3       23.94       20.89      4.85 o 
  -2  22   3       98.03       87.06      7.49 o 
  -1  22   3      192.63      202.56     11.18 o 
   0  22   3        0.20        0.00      3.90 o 
   1  22   3        7.87       17.85      5.96 o 
   2  22   3      453.89      446.61     20.31 o 
   3  22   3       22.86       19.74      5.84 o 
   4  22   3      320.81      352.93     15.34 o 
   5  22   3      119.81      121.26      9.17 o 
   6  22   3        0.70        0.00      5.98 o 
  -6  23   3       98.07      110.32      9.06 o 
  -5  23   3       24.77       24.49      5.25 o 
  -4  23   3       48.68       52.37      6.61 o 
  -3  23   3       63.92       65.75      6.96 o 
  -2  23   3      139.64      129.33     10.33 o 
  -1  23   3       65.81       65.86      6.31 o 
   0  23   3       49.06       55.17      5.88 o 
   1  23   3        5.85        0.00      5.31 o 
   2  23   3       10.90       12.22      6.03 o 
   3  23   3       59.37       76.43      9.47 o 
   4  23   3        9.12        9.15      6.03 o 
   5  23   3        1.81        5.51      4.52 o 
   6  23   3        0.00        0.00      5.63 o 
  -6  24   3       73.40       72.67      7.55 o 
  -5  24   3        6.24       15.00      4.81 o 
  -4  24   3       58.57       55.56      7.94 o 
  -3  24   3       27.33       25.27      5.39 o 
  -2  24   3       26.71       20.81      5.03 o 
  -1  24   3        1.22        0.00      4.36 o 
   0  24   3       11.48        9.72      4.76 o 
   1  24   3        0.68        0.07      5.24 o 
   2  24   3       40.83       39.71      7.68 o 
   3  24   3      108.38      102.76     15.96 o 
   4  24   3        0.46        0.00      5.80 o 
   5  24   3        0.41        0.00      4.11 o 
  -5  25   3       15.93       11.40      5.32 o 
  -4  25   3        4.98        5.25      4.54 o 
  -3  25   3        0.19        4.21      4.47 o 
  -2  25   3       82.94       85.99      8.06 o 
  -1  25   3       26.89       33.48      7.17 o 
   0  25   3       21.75       17.68      6.46 o 
   1  25   3       11.93       12.13      6.33 o 
   2  25   3       11.18       13.63      6.21 o 
   3  25   3       18.72       18.32      8.25 o 
   4  25   3        0.50        0.00      6.17 o 
   5  25   3        8.59       25.24     22.10 o 
  -5  26   3       18.14       18.73      6.51 o 
  -4  26   3        0.01        0.00      4.44 o 
  -3  26   3       73.93       87.35      9.50 o 
  -2  26   3        2.74        1.84      4.74 o 
  -1  26   3       30.71       22.81      6.30 o 
   0  26   3        0.76        6.91      5.86 o 
   1  26   3        6.88        4.57      6.25 o 
   2  26   3       21.76       21.46      9.29 o 
   3  26   3      131.08      113.61     11.54 o 
   4  26   3       23.82       11.42      7.33 o 
  -4  27   3        2.90        0.75      5.10 o 
  -3  27   3        3.22        2.72      4.88 o 
  -2  27   3       10.39        7.54      7.62 o 
  -1  27   3        0.00        0.00      5.25 o 
   0  27   3       74.72       87.46     10.72 o 
   1  27   3       65.01       72.67      9.84 o 
   2  27   3        0.14        0.00      6.06 o 
   3  27   3        3.25       13.50      6.72 o 
   4  27   3       18.26       22.02      8.42 o 
  -3  28   3        0.69        3.17      5.24 o 
  -2  28   3        1.51        3.05      6.67 o 
  -1  28   3       12.61       22.84      6.80 o 
   0  28   3      102.15       87.07     10.82 o 
   1  28   3       18.25       15.52      7.18 o 
   2  28   3        7.47       15.97      7.44 o 
   3  28   3      154.35      171.87     14.70 o 
  -2  29   3        6.45        5.36      7.39 o 
  -1  29   3        2.03        0.99      7.52 o 
   0  29   3       26.93        9.33      6.89 o 
   1  29   3        1.73        6.42      6.74 o 
   2  29   3       51.61       32.86     12.48 o 
  -1  30   3       10.09       14.85      6.95 o 
   0  30   3       17.44       10.77      7.04 o 
   1  30   3       13.86       26.09      8.21 o 
  -8   0   4      342.41      359.75     29.24 o 
  -6   0   4      801.11      862.35     47.82 o 
  -4   0   4      422.89      554.90     22.29 o 
  -2   0   4      289.08      398.95     12.50 o 
   0   0   4      423.21      404.34      9.66 o 
   2   0   4      798.39      897.12     19.86 o 
   4   0   4      146.63      145.73     10.98 o 
   6   0   4      954.70      896.99     36.70 o 
   8   0   4        0.33        0.00      5.49 o 
  -9   1   4        5.74        3.85      8.53 o 
  -8   1   4       23.53       28.02     10.97 o 
  -7   1   4        0.13        5.48      7.62 o 
  -6   1   4       16.93       40.82      9.14 o 
  -5   1   4      134.12      148.13     10.37 o 
  -4   1   4      474.20      523.48     17.41 o 
  -3   1   4        5.58       12.90      5.10 o 
  -2   1   4     5045.82     4993.49     93.05 o 
  -1   1   4       92.92       98.64      2.73 o 
   0   1   4      525.80      492.12      8.41 o 
   1   1   4     2963.98     2844.51     43.24 o 
   2   1   4      809.70      818.32     14.59 o 
   3   1   4       41.58       62.31      3.97 o 
   4   1   4      175.47      170.98      7.33 o 
   5   1   4        9.02        9.93      4.17 o 
   6   1   4      210.75      210.49     10.97 o 
   7   1   4      177.86      176.66     11.61 o 
   8   1   4       13.52       16.70      6.46 o 
   9   1   4        2.86        1.59      4.78 o 
  -9   2   4        2.04        0.00      4.02 o 
  -8   2   4       26.38       34.42     11.58 o 
  -7   2   4      375.54      335.60     16.39 o 
  -6   2   4      310.20      321.56     12.50 o 
  -5   2   4      507.87      515.37     17.51 o 
  -4   2   4      100.64      107.68     13.96 o 
  -3   2   4       89.25       88.79      5.28 o 
  -2   2   4     1723.99     1613.76     29.10 o 
  -1   2   4     3614.13     3425.64     49.48 o 
   0   2   4      849.60      783.90     12.80 o 
   1   2   4      574.89      600.20     12.49 o 
   2   2   4      985.90     1187.06     19.14 o 
   3   2   4      574.25      539.31     11.84 o 
   4   2   4      137.44      120.40      5.36 o 
   5   2   4      158.08      182.73      9.01 o 
   6   2   4     1195.84     1141.01     31.12 o 
   7   2   4       17.62       37.73      5.97 o 
   8   2   4       40.46       43.54      6.21 o 
   9   2   4        9.62       24.67      5.63 o 
  -9   3   4        3.74        7.46      5.40 o 
  -8   3   4        0.08        0.00      4.66 o 
  -7   3   4       53.54       69.84      9.90 o 
  -6   3   4       62.45       69.06      5.95 o 
  -5   3   4      234.91      285.82      9.94 o 
  -4   3   4       31.21       48.01      4.59 o 
  -3   3   4       76.27       71.99      4.43 o 
  -2   3   4      125.84      120.47      3.66 o 
  -1   3   4      214.85      215.34      4.60 o 
   0   3   4      709.34      714.87     13.64 o 
   1   3   4      731.96      670.94     12.12 o 
   2   3   4     1889.08     1830.17     35.18 o 
   3   3   4      452.87      333.45      8.19 o 
   4   3   4      113.19      111.63      5.30 o 
   5   3   4      294.61      316.99      9.62 o 
   6   3   4        3.84       15.99      4.32 o 
   7   3   4      686.10      596.64     19.84 o 
   8   3   4       15.99       20.58      5.41 o 
   9   3   4        0.11        1.34      4.37 o 
  -9   4   4        0.17        0.00      6.40 o 
  -8   4   4       25.10       22.54      5.97 o 
  -7   4   4      603.08      557.49     23.92 o 
  -6   4   4      124.99      125.37      7.74 o 
  -5   4   4       55.66       85.98      5.61 o 
  -4   4   4      218.11      238.08      7.43 o 
  -3   4   4      147.60      123.99      5.76 o 
  -2   4   4       28.48       45.74      5.03 o 
  -1   4   4       32.60       26.89      1.77 o 
   0   4   4       66.94       42.27      2.42 o 
   1   4   4      376.45      371.84      7.07 o 
   2   4   4      258.11      228.30      5.91 o 
   3   4   4      115.30      150.26      4.93 o 
   4   4   4      166.42      154.28      6.34 o 
   5   4   4      573.11      593.73     15.40 o 
   6   4   4      426.66      398.18     11.91 o 
   7   4   4      139.48      136.63      9.69 o 
   8   4   4       21.75       20.62      5.31 o 
   9   4   4      100.49      128.84     10.37 o 
  -9   5   4      113.08       97.71     10.98 o 
  -8   5   4        0.55        3.61      6.70 o 
  -7   5   4      168.78      180.03     12.72 o 
  -6   5   4      379.22      349.18     11.37 o 
  -5   5   4      135.58      128.04      6.71 o 
  -4   5   4      285.59      337.93      9.42 o 
  -3   5   4       60.14       67.55      3.33 o 
  -2   5   4      218.61      265.33      9.70 o 
  -1   5   4      377.62      402.61      6.96 o 
   0   5   4      172.88      189.77      4.68 o 
   1   5   4       34.75       37.74      2.99 o 
   2   5   4      172.98      135.70      5.38 o 
   3   5   4      310.04      321.54      8.72 o 
   4   5   4      100.71       80.40      5.25 o 
   5   5   4      272.17      267.40      8.95 o 
   6   5   4       11.63       17.28      3.34 o 
   7   5   4       87.62       75.20      7.56 o 
   8   5   4        7.23        7.20      4.42 o 
   9   5   4        0.48        3.11      4.77 o 
  -9   6   4        9.36       10.36      5.85 o 
  -8   6   4        3.55        5.87      6.09 o 
  -7   6   4       54.44       47.32      7.68 o 
  -6   6   4       16.10       22.12      3.51 o 
  -5   6   4        1.27        1.52      2.02 o 
  -4   6   4       46.37       58.13      4.36 o 
  -3   6   4       85.00      114.36      4.25 o 
  -2   6   4     4983.47     4975.51     79.80 o 
  -1   6   4     2233.38     2154.74     31.68 o 
   0   6   4      821.18      786.04     15.12 o 
   1   6   4      160.39      134.79      4.05 o 
   2   6   4     1184.87     1249.42     24.98 o 
   3   6   4      617.24      614.73     16.73 o 
   4   6   4      200.72      207.15      6.98 o 
   5   6   4       70.33       61.97      5.80 o 
   6   6   4      147.78      145.85      8.07 o 
   7   6   4       63.36       55.27      6.84 o 
   8   6   4        0.39        1.15      3.69 o 
   9   6   4       59.54       71.53     16.72 o 
  -9   7   4        2.27        0.18      5.77 o 
  -8   7   4        0.57        0.58      4.76 o 
  -7   7   4       62.47       51.91      8.12 o 
  -6   7   4       85.74      110.26      6.00 o 
  -5   7   4       32.98       35.65      3.98 o 
  -4   7   4      118.53      105.25      4.97 o 
  -3   7   4       34.60       47.39      3.43 o 
  -2   7   4       12.54       12.48      1.78 o 
  -1   7   4      363.92      345.86      5.68 o 
   0   7   4       14.02       17.36      1.54 o 
   1   7   4      694.99      604.68     11.48 o 
   2   7   4     3279.94     3346.88     65.91 o 
   3   7   4       55.12       45.32      3.92 o 
   4   7   4       19.92       15.94      2.98 o 
   5   7   4       34.68       41.73      4.62 o 
   6   7   4      160.33      162.46      9.71 o 
   7   7   4        6.96        2.79      4.60 o 
   8   7   4        6.08        8.24      5.82 o 
   9   7   4       82.56       91.14     18.82 o 
  -9   8   4        0.25        1.13      5.79 o 
  -8   8   4        3.40        9.60      5.79 o 
  -7   8   4      133.19      110.19     27.26 o 
  -6   8   4      570.13      562.09     16.33 o 
  -5   8   4      128.78      116.71      5.24 o 
  -4   8   4      373.63      368.49      9.29 o 
  -3   8   4      110.28       99.43      4.17 o 
  -2   8   4        0.25        3.98      1.71 o 
  -1   8   4       26.95       23.21      1.47 o 
   0   8   4       92.81      105.62      4.74 o 
   1   8   4      472.08      440.49     13.92 o 
   2   8   4      659.64      740.38     16.05 o 
   3   8   4      100.60      127.16      7.23 o 
   4   8   4      352.09      349.54     11.44 o 
   5   8   4       15.36       11.00      3.17 o 
   6   8   4     1880.47     1953.28     47.85 o 
   7   8   4      286.39      276.93     15.60 o 
   8   8   4        6.87       15.34      7.35 o 
  -9   9   4       39.05       56.91     18.28 o 
  -8   9   4       34.73       34.07      7.37 o 
  -7   9   4        0.89        7.41      6.41 o 
  -6   9   4       79.56       86.72      6.24 o 
  -5   9   4       62.23       69.93      4.38 o 
  -4   9   4       76.00       97.24      4.92 o 
  -3   9   4      912.16      964.49     18.27 o 
  -2   9   4     2668.27     2580.39     44.47 o 
  -1   9   4        0.10        3.33      1.10 o 
   0   9   4      543.17      508.40      9.39 o 
   1   9   4      155.71      171.41      5.88 o 
   2   9   4      506.58      491.12     11.68 o 
   3   9   4        5.64       10.49      2.62 o 
   4   9   4      171.02      183.58      7.35 o 
   5   9   4       13.20        9.60      3.27 o 
   6   9   4        5.34       20.75      4.13 o 
   7   9   4        3.60        6.95      9.60 o 
   8   9   4        4.56        9.86      5.56 o 
  -9  10   4        7.67        2.54      5.63 o 
  -8  10   4        7.08        0.00      3.98 o 
  -7  10   4        0.02        0.00      3.77 o 
  -6  10   4     1192.20     1164.96     30.12 o 
  -5  10   4        6.43        6.37      2.38 o 
  -4  10   4       89.35       82.04      4.60 o 
  -3  10   4      626.26      651.35     14.07 o 
  -2  10   4       61.53       63.47      2.88 o 
  -1  10   4      145.42      131.64      3.50 o 
   0  10   4      451.52      470.90      8.44 o 
   1  10   4      317.69      282.80      6.30 o 
   2  10   4      221.53      185.24      5.68 o 
   3  10   4       54.98       54.28      4.15 o 
   4  10   4       84.60       70.72      4.88 o 
   5  10   4      392.15      385.06     11.82 o 
   6  10   4      961.20      870.48     24.14 o 
   7  10   4       36.16       30.86     14.93 o 
   8  10   4        6.60       12.48      6.22 o 
  -9  11   4        1.25        4.26      5.85 o 
  -8  11   4       26.61       42.65      9.76 o 
  -7  11   4       13.14       22.81      4.55 o 
  -6  11   4       91.93      100.86      6.91 o 
  -5  11   4        3.07        3.66      2.29 o 
  -4  11   4        4.77        2.13      2.05 o 
  -3  11   4       68.01       89.91      4.18 o 
  -2  11   4        9.33        8.38      1.61 o 
  -1  11   4      172.25      228.12      4.97 o 
   0  11   4      186.51      213.56      5.22 o 
   1  11   4      160.30      135.38      5.01 o 
   2  11   4      465.23      473.49     10.62 o 
   3  11   4        0.50        4.64      2.50 o 
   4  11   4        7.28        7.00      2.75 o 
   5  11   4        6.79        8.29      3.23 o 
   6  11   4      336.45      340.35     13.97 o 
   7  11   4       39.79       20.95      7.41 o 
   8  11   4        0.85        0.00      5.91 o 
  -8  12   4        4.54        6.92      4.97 o 
  -7  12   4      124.42      111.87      7.67 o 
  -6  12   4      254.37      263.39     10.70 o 
  -5  12   4       27.85       23.60      3.05 o 
  -4  12   4       49.96       69.21      3.96 o 
  -3  12   4      688.98      703.67     14.31 o 
  -2  12   4       74.45       72.45      3.64 o 
  -1  12   4       64.54       66.83      2.83 o 
   0  12   4     1024.19      950.55     16.32 o 
   1  12   4       83.62       96.81      4.07 o 
   2  12   4       15.97       17.03      2.68 o 
   3  12   4      308.16      314.15      9.95 o 
   4  12   4       19.77       10.75      2.92 o 
   5  12   4      126.07      136.85      6.96 o 
   6  12   4      352.09      390.00     14.76 o 
   7  12   4       20.92       18.78      4.76 o 
   8  12   4       19.43       28.93      7.05 o 
  -8  13   4        2.62        0.75      4.44 o 
  -7  13   4       37.11       47.98      5.66 o 
  -6  13   4       62.61       64.09      5.87 o 
  -5  13   4        1.19        0.18      2.92 o 
  -4  13   4        4.35        4.18      3.03 o 
  -3  13   4      479.10      538.04     12.68 o 
  -2  13   4     1227.78     1280.57     22.65 o 
  -1  13   4        2.83        1.08      1.45 o 
   0  13   4      320.21      335.59      7.87 o 
   1  13   4      252.34      256.14      7.27 o 
   2  13   4        1.06        0.00      2.10 o 
   3  13   4      628.39      658.55     16.99 o 
   4  13   4       15.39       13.71      3.20 o 
   5  13   4      225.87      238.20      9.24 o 
   6  13   4       96.83       92.62      8.88 o 
   7  13   4       31.11       28.93      5.68 o 
   8  13   4      142.18      156.43     18.12 o 
  -8  14   4        0.09        2.60      4.44 o 
  -7  14   4       17.48       21.59      5.31 o 
  -6  14   4      219.72      225.00     13.10 o 
  -5  14   4        3.19        3.15      3.21 o 
  -4  14   4      139.90      120.95      6.24 o 
  -3  14   4       50.89       43.24      4.57 o 
  -2  14   4      141.42      145.18      4.89 o 
  -1  14   4      455.78      418.86      8.61 o 
   0  14   4       15.93       16.44      2.29 o 
   1  14   4      942.95      995.37     19.82 o 
   2  14   4      157.80      173.41      6.64 o 
   3  14   4      441.27      431.47     16.40 o 
   4  14   4      165.28      174.47      7.85 o 
   5  14   4      139.80      125.13      6.94 o 
   6  14   4      119.94      130.92     11.52 o 
   7  14   4       64.40       77.39      7.71 o 
   8  14   4        0.29        4.85      8.12 o 
  -8  15   4        5.51        5.32      7.50 o 
  -7  15   4       11.06       13.21      4.32 o 
  -6  15   4      271.30      251.13     11.05 o 
  -5  15   4       50.04       57.05      5.64 o 
  -4  15   4      193.93      179.80      7.73 o 
  -3  15   4        3.80       13.54      3.06 o 
  -2  15   4        0.29        0.00      1.79 o 
  -1  15   4      144.26      150.91      4.81 o 
   0  15   4        6.94        7.16      2.11 o 
   1  15   4      120.56      136.58      6.31 o 
   2  15   4      387.08      383.92     12.54 o 
   3  15   4       62.73       54.24      4.61 o 
   4  15   4       70.15       73.85      5.39 o 
   5  15   4       53.46       56.66      7.03 o 
   6  15   4      100.36       96.97      8.30 o 
   7  15   4       26.43       32.69      6.23 o 
  -8  16   4        0.05        0.00      5.70 o 
  -7  16   4       70.02       61.94      6.58 o 
  -6  16   4      258.10      283.95     12.03 o 
  -5  16   4       29.87       35.40      8.71 o 
  -4  16   4        1.00        1.36      2.50 o 
  -3  16   4        1.24        1.12      2.24 o 
  -2  16   4       35.49       41.10      3.77 o 
  -1  16   4      439.86      435.99      9.87 o 
   0  16   4        7.78        4.35      2.62 o 
   1  16   4       24.01       28.36      4.54 o 
   2  16   4        1.80        1.29      2.84 o 
   3  16   4       22.33       19.20      3.02 o 
   4  16   4      576.43      599.35     16.67 o 
   5  16   4      192.51      167.22     12.31 o 
   6  16   4       67.05       64.62      7.24 o 
   7  16   4       12.57        1.83      4.74 o 
  -8  17   4        5.17        6.83      8.38 o 
  -7  17   4       15.69       20.55      4.74 o 
  -6  17   4       16.96       17.10      4.47 o 
  -5  17   4        5.44       10.73      4.19 o 
  -4  17   4        4.38        6.23      2.79 o 
  -3  17   4       49.88       61.95      6.15 o 
  -2  17   4      178.64      188.50      7.34 o 
  -1  17   4      205.56      212.33      7.82 o 
   0  17   4       71.93       90.38      5.52 o 
   1  17   4      127.24      129.27      6.51 o 
   2  17   4       11.99       15.94      3.63 o 
   3  17   4       24.29       26.75      4.00 o 
   4  17   4       66.03       79.77      7.95 o 
   5  17   4       35.35       24.56      5.67 o 
   6  17   4        0.25        0.00      4.93 o 
   7  17   4        0.21        9.33      4.92 o 
  -7  18   4      174.62      154.33      9.91 o 
  -6  18   4        7.18       10.07      4.38 o 
  -5  18   4      263.05      266.49     11.73 o 
  -4  18   4        5.96       10.19      3.69 o 
  -3  18   4      163.73      161.83      8.69 o 
  -2  18   4      131.06      127.45      6.93 o 
  -1  18   4        3.10        1.33      2.63 o 
   0  18   4        0.11        0.55      2.85 o 
   1  18   4        5.12       11.33      3.07 o 
   2  18   4       12.38        7.10      3.36 o 
   3  18   4      118.64      119.28      6.93 o 
   4  18   4      170.00      177.67     10.75 o 
   5  18   4        9.19        5.84      4.80 o 
   6  18   4       58.53       55.20      8.10 o 
   7  18   4       19.18       25.47      6.54 o 
  -7  19   4        6.28       14.32      4.64 o 
  -6  19   4       81.35       93.29      8.79 o 
  -5  19   4        0.07        0.00      3.52 o 
  -4  19   4      224.04      218.99     13.36 o 
  -3  19   4        0.83        0.00      3.65 o 
  -2  19   4      244.53      203.59     11.04 o 
  -1  19   4        0.14        0.02      2.91 o 
   0  19   4      628.27      636.44     16.04 o 
   1  19   4       66.16       62.05      5.50 o 
   2  19   4       13.99       13.71      3.91 o 
   3  19   4        1.83        1.28      3.31 o 
   4  19   4      117.29      134.37      9.68 o 
   5  19   4        6.21       19.87      5.29 o 
   6  19   4       27.84       43.51      8.27 o 
   7  19   4        1.81        1.34      5.21 o 
  -7  20   4        0.34        0.00      4.91 o 
  -6  20   4       21.59       19.45      4.89 o 
  -5  20   4       14.40        9.34      4.30 o 
  -4  20   4        3.73        3.16      4.00 o 
  -3  20   4       73.96       85.10      6.98 o 
  -2  20   4        0.60        0.00      3.34 o 
  -1  20   4       27.47       34.18      5.22 o 
   0  20   4      265.46      251.55     14.04 o 
   1  20   4        2.70        5.27      4.26 o 
   2  20   4      362.53      346.62     14.06 o 
   3  20   4        2.78        0.00      4.07 o 
   4  20   4      507.05      490.06     17.94 o 
   5  20   4       93.06       97.82      8.95 o 
   6  20   4      120.28      116.58     15.39 o 
  -6  21   4       64.55       60.69      6.96 o 
  -5  21   4       93.72       92.18      7.89 o 
  -4  21   4       79.44       66.57      6.77 o 
  -3  21   4       65.49       60.08      6.13 o 
  -2  21   4      315.96      296.95     11.18 o 
  -1  21   4       52.52       44.52      5.95 o 
   0  21   4      380.00      346.52     16.56 o 
   1  21   4      163.36      139.85     11.46 o 
   2  21   4       12.19       16.75      5.94 o 
   3  21   4       86.71       93.64      9.59 o 
   4  21   4        8.83       17.28      6.25 o 
   5  21   4      103.30      106.73     10.81 o 
   6  21   4        2.68        0.00      5.63 o 
  -6  22   4       45.46       36.56      5.89 o 
  -5  22   4        0.40        0.00      4.10 o 
  -4  22   4        0.74        1.27      3.98 o 
  -3  22   4      306.35      312.47     12.99 o 
  -2  22   4       41.66       48.09      6.50 o 
  -1  22   4      112.68      100.30      7.96 o 
   0  22   4       54.64       61.26      8.25 o 
   1  22   4        3.02        3.56      5.50 o 
   2  22   4      257.55      250.66     21.12 o 
   3  22   4        1.01        0.00      6.87 o 
   4  22   4      115.87      115.33     11.29 o 
   5  22   4        0.97        1.60      5.81 o 
   6  22   4       26.53       29.84      7.70 o 
  -6  23   4        2.75       15.72      5.17 o 
  -5  23   4        0.13        1.99      4.88 o 
  -4  23   4       25.55       28.84      7.30 o 
  -3  23   4        9.92        3.99      4.18 o 
  -2  23   4       10.04        6.53      4.76 o 
  -1  23   4       12.62       13.84      5.34 o 
   0  23   4       24.13       31.57      6.95 o 
   1  23   4       86.50       64.74     16.14 o 
   2  23   4       49.92       52.87      8.37 o 
   3  23   4       54.21       47.93      8.19 o 
   4  23   4        4.23        9.46      6.17 o 
   5  23   4       45.11       54.69     17.34 o 
  -5  24   4       20.59       18.63      5.36 o 
  -4  24   4       10.78       15.03      4.92 o 
  -3  24   4        1.86        2.77      4.02 o 
  -2  24   4        0.21        0.00      4.31 o 
  -1  24   4        6.53        0.00      3.71 o 
   0  24   4        5.83       11.17      6.23 o 
   1  24   4       17.28       31.72      7.53 o 
   2  24   4       30.54       35.94      7.85 o 
   3  24   4        0.36        0.00      5.73 o 
   4  24   4       27.49       26.43      7.51 o 
   5  24   4        0.10        0.00      5.80 o 
  -5  25   4        8.03        2.51      4.48 o 
  -4  25   4        1.72        0.00      4.65 o 
  -3  25   4       15.13        7.41      4.69 o 
  -2  25   4       42.51       33.34      8.51 o 
  -1  25   4       35.11       34.26      6.32 o 
   0  25   4      181.88      165.68     17.53 o 
   1  25   4       20.01       21.95      7.97 o 
   2  25   4       97.76       93.80     10.87 o 
   3  25   4       53.67       29.97      7.38 o 
   4  25   4        0.50        0.00      5.97 o 
  -4  26   4       35.10       32.61      6.32 o 
  -3  26   4       12.38        3.77      5.51 o 
  -2  26   4        0.03        5.17      6.02 o 
  -1  26   4        1.93        8.82      6.97 o 
   0  26   4      104.26      110.69     11.53 o 
   1  26   4       80.67       97.73     15.35 o 
   2  26   4        0.61        0.00      7.35 o 
   3  26   4       73.37       74.53     10.12 o 
   4  26   4      112.83       86.43     10.92 o 
  -4  27   4       19.45       21.77      5.96 o 
  -3  27   4        0.03        0.06      5.19 o 
  -2  27   4        0.79        4.70      6.51 o 
  -1  27   4        0.18        0.88      5.68 o 
   0  27   4      104.29       94.88     11.02 o 
   1  27   4        0.04        0.00      5.84 o 
   2  27   4        9.64        3.41      6.84 o 
   3  27   4       18.15       18.38      7.42 o 
  -3  28   4       10.68       15.57      7.68 o 
  -2  28   4        3.37        1.17      6.48 o 
  -1  28   4       19.16       16.06     10.43 o 
   0  28   4       14.46        4.92      6.49 o 
   1  28   4       60.55       72.29     10.43 o 
   2  28   4       37.59       44.93     15.26 o 
   3  28   4       13.81       11.64      7.62 o 
  -2  29   4       12.38       17.90      8.68 o 
  -1  29   4       14.52        4.64      8.49 o 
   0  29   4        0.02        0.00      8.11 o 
   1  29   4      101.72      108.26     16.97 o 
  -9   0   5       63.97       60.31     15.84 o 
  -5   0   5       53.70       61.53     10.97 o 
  -3   0   5     2165.94     2757.91    143.62 o 
  -1   0   5       43.68       35.81      3.35 o 
   1   0   5      259.47      284.16      8.04 o 
   3   0   5      625.07      626.67     31.37 o 
   5   0   5     1955.78     1842.63     65.35 o 
   7   0   5      150.30      139.52     16.60 o 
  -9   1   5        0.00       10.89      6.78 o 
  -8   1   5        2.58        7.62      7.62 o 
  -6   1   5      282.51      281.95     19.95 o 
  -5   1   5      133.10      165.57     12.17 o 
  -4   1   5      501.65      494.00     20.99 o 
  -3   1   5      148.55      168.13      6.50 o 
  -2   1   5       23.63       23.99      1.81 o 
  -1   1   5      488.74      452.63      8.35 o 
   0   1   5     2594.63     2766.07     40.30 o 
   1   1   5     5436.78     5557.77     83.86 o 
   2   1   5       79.23       79.83      3.43 o 
   3   1   5     2102.92     2306.77     48.43 o 
   4   1   5        5.66        5.30      1.91 o 
   5   1   5       48.12       59.44      5.81 o 
   6   1   5        6.06       26.74      5.40 o 
   7   1   5      255.07      223.10     12.66 o 
   8   1   5        5.06       13.37      4.80 o 
  -9   2   5       80.89       76.46     16.75 o 
  -8   2   5        0.72        0.00      6.70 o 
  -7   2   5      259.59      176.98     21.02 o 
  -6   2   5      892.21      879.17     37.31 o 
  -5   2   5       96.53       94.36      9.15 o 
  -4   2   5       27.51       36.81      5.80 o 
  -3   2   5     2141.33     2412.91     57.18 o 
  -2   2   5      645.18      677.36     16.24 o 
  -1   2   5        8.36       13.59      1.61 o 
   0   2   5       67.84       81.62      2.79 o 
   1   2   5       74.63       74.20      6.62 o 
   2   2   5      573.97      652.95     13.19 o 
   3   2   5      456.06      479.88     18.65 o 
   4   2   5     1000.30     1063.46     21.84 o 
   5   2   5      528.25      542.48     14.56 o 
   6   2   5     1213.89     1156.32     32.89 o 
   7   2   5       50.46       63.02      7.02 o 
   8   2   5        5.97        2.54      4.49 o 
  -9   3   5       24.60       18.58     11.27 o 
  -8   3   5        6.15       18.39     13.56 o 
  -7   3   5        8.95       10.66      8.83 o 
  -6   3   5      948.74      958.74     34.56 o 
  -5   3   5      361.83      386.49     19.04 o 
  -4   3   5       36.80       51.79      6.64 o 
  -3   3   5        1.38        4.45      1.79 o 
  -2   3   5      421.21      497.55     11.08 o 
  -1   3   5      228.88      248.23      6.19 o 
   0   3   5     2981.60     3155.10     55.06 o 
   1   3   5      332.97      351.69      7.47 o 
   2   3   5       48.29       63.85      4.64 o 
   3   3   5        1.38        0.44      2.09 o 
   4   3   5        2.62        6.50      2.31 o 
   5   3   5      136.34      160.28      7.36 o 
   6   3   5      160.59      164.69     10.15 o 
   7   3   5        0.37        0.38      4.11 o 
   8   3   5       38.36       42.03      6.69 o 
  -9   4   5        0.06        0.13      5.05 o 
  -8   4   5       70.12       67.21     11.73 o 
  -7   4   5      765.23      727.33     29.06 o 
  -6   4   5     1444.08     1371.59     41.47 o 
  -5   4   5       29.54       46.38      5.43 o 
  -4   4   5      271.06      303.24     10.59 o 
  -3   4   5       15.44       20.61      2.44 o 
  -2   4   5      286.82      247.65      6.31 o 
  -1   4   5       24.32       28.99      2.32 o 
   0   4   5     6776.09     6909.19    118.17 o 
   1   4   5      640.40      603.98     12.22 o 
   2   4   5     2604.37     2739.52     51.84 o 
   3   4   5      282.52      310.94      9.15 o 
   4   4   5      785.69      749.26     16.26 o 
   5   4   5      254.77      240.09      8.65 o 
   6   4   5     1321.80     1241.40     29.11 o 
   7   4   5       58.19       76.93      7.75 o 
   8   4   5       21.30       28.72      5.90 o 
  -9   5   5        1.12        3.34     10.81 o 
  -8   5   5       20.10       22.47      6.20 o 
  -7   5   5      135.49      149.55     19.50 o 
  -6   5   5      857.92      845.63     23.43 o 
  -5   5   5       97.69       90.19      8.39 o 
  -4   5   5      106.47       91.86      4.40 o 
  -3   5   5      465.77      586.87     28.26 o 
  -2   5   5     4717.58     4852.96     83.57 o 
  -1   5   5      275.65      318.25      7.84 o 
   0   5   5       53.69       55.72      3.46 o 
   1   5   5     3049.40     3341.11     51.19 o 
   2   5   5      308.23      330.92      8.63 o 
   3   5   5       17.30       25.45      3.68 o 
   4   5   5      858.35      775.07     18.25 o 
   5   5   5       14.57       34.72      3.94 o 
   6   5   5      461.65      439.89     13.33 o 
   7   5   5        0.86        2.31      4.84 o 
   8   5   5        1.02        5.60      4.59 o 
  -9   6   5       79.76       72.91      9.22 o 
  -8   6   5       39.07       44.90      8.68 o 
  -7   6   5        0.22        0.00     10.36 o 
  -6   6   5       68.09       85.66      6.44 o 
  -5   6   5       14.91       20.28      3.03 o 
  -4   6   5      412.66      400.71      9.87 o 
  -3   6   5      917.66     1029.76     20.89 o 
  -2   6   5      179.19      168.27      6.57 o 
  -1   6   5      426.12      343.49      7.02 o 
   0   6   5      735.42      700.22     13.94 o 
   1   6   5     1114.82     1202.41     20.98 o 
   2   6   5     3315.78     3411.00     64.18 o 
   3   6   5       95.12       91.67      6.68 o 
   4   6   5      253.07      242.48      8.32 o 
   5   6   5     1224.44     1224.24     28.43 o 
   6   6   5      107.01      118.44      7.61 o 
   7   6   5       81.29       83.02      9.29 o 
   8   6   5      120.55      145.60     13.02 o 
  -9   7   5       18.76       11.06      8.07 o 
  -8   7   5        0.22        2.29      4.72 o 
  -7   7   5       11.57        9.42      5.90 o 
  -6   7   5      507.82      466.81     15.02 o 
  -5   7   5      636.30      630.59     15.86 o 
  -4   7   5      196.55      237.67      6.92 o 
  -3   7   5      137.52      121.38      4.42 o 
  -2   7   5     2386.48     2415.26     45.98 o 
  -1   7   5        3.48        6.43      1.60 o 
   0   7   5       97.16       80.20      3.97 o 
   1   7   5       60.32       73.30      4.99 o 
   2   7   5      164.28      196.83      6.49 o 
   3   7   5      588.33      565.80     18.07 o 
   4   7   5      139.11      126.93      9.21 o 
   5   7   5       22.39       19.34      3.51 o 
   6   7   5      476.93      449.19     13.57 o 
   7   7   5       20.21       24.37      6.64 o 
   8   7   5        9.68        9.26      5.97 o 
  -9   8   5        1.05        0.00      5.79 o 
  -8   8   5        1.16        3.20      4.95 o 
  -7   8   5      561.57      550.37     19.67 o 
  -6   8   5       20.10       16.83      3.37 o 
  -5   8   5        0.00        0.63      2.27 o 
  -4   8   5      408.76      436.12     10.62 o 
  -3   8   5      513.58      474.19     10.08 o 
  -2   8   5       44.35       54.42      3.10 o 
  -1   8   5      792.46      875.97     16.70 o 
   0   8   5      544.72      500.81     11.70 o 
   1   8   5      553.45      565.75     13.04 o 
   2   8   5      790.75      857.88     18.53 o 
   3   8   5       51.05       44.92      4.74 o 
   4   8   5      259.59      231.55      9.21 o 
   5   8   5      847.89      768.23     21.65 o 
   6   8   5      158.24      155.77      7.93 o 
   7   8   5        0.66        1.02      5.27 o 
   8   8   5        0.00        0.00      5.76 o 
  -9   9   5        4.22        3.85      5.49 o 
  -8   9   5        0.48        0.00      3.80 o 
  -7   9   5       56.10       75.43      9.02 o 
  -6   9   5       23.99       21.96      3.55 o 
  -5   9   5      178.66      170.25      6.78 o 
  -4   9   5      173.17      204.01      6.48 o 
  -3   9   5      312.94      309.55      9.44 o 
  -2   9   5      209.71      206.26      5.52 o 
  -1   9   5        5.92       18.52      2.04 o 
   0   9   5      133.88      134.80      4.12 o 
   1   9   5        2.99        2.59      1.77 o 
   2   9   5      332.49      359.57      9.63 o 
   3   9   5       91.56      104.44      5.84 o 
   4   9   5       28.38       41.44      4.92 o 
   5   9   5      540.57      535.07     16.67 o 
   6   9   5      108.72       92.05      6.80 o 
   7   9   5       89.30       80.34     11.94 o 
   8   9   5       23.48       32.55      7.60 o 
  -8  10   5        4.21        0.00      5.64 o 
  -7  10   5      944.44      902.05     28.98 o 
  -6  10   5       47.58       57.20      4.97 o 
  -5  10   5        0.71        3.40      2.43 o 
  -4  10   5       72.97       84.96      4.86 o 
  -3  10   5      342.22      317.74      8.92 o 
  -2  10   5      151.23      152.88      4.14 o 
  -1  10   5       67.11       70.48      3.18 o 
   0  10   5        9.52       12.42      1.71 o 
   1  10   5      219.93      192.79      5.78 o 
   2  10   5        3.04       11.03      2.57 o 
   3  10   5      187.23      205.98      7.89 o 
   4  10   5        1.39        1.02      2.68 o 
   5  10   5      458.48      469.94     13.90 o 
   6  10   5      300.79      271.20     11.42 o 
   7  10   5       20.19       21.71      6.24 o 
   8  10   5       49.88       53.66     11.19 o 
  -8  11   5        0.00       10.64      5.80 o 
  -7  11   5        1.61       14.78      4.03 o 
  -6  11   5        5.52        9.13      2.88 o 
  -5  11   5        0.62        0.08      2.36 o 
  -4  11   5      326.38      306.01      9.34 o 
  -3  11   5      771.26      795.74     17.05 o 
  -2  11   5      205.00      238.17      5.61 o 
  -1  11   5       17.79       10.66      1.47 o 
   0  11   5      565.50      534.11     12.21 o 
   1  11   5       10.60       11.24      2.15 o 
   2  11   5      554.60      673.99     15.59 o 
   3  11   5      426.90      416.72     12.26 o 
   4  11   5       50.82       55.64      4.82 o 
   5  11   5        0.31        5.57      4.29 o 
   6  11   5      268.74      254.91     10.27 o 
   7  11   5      270.15      257.27     16.27 o 
   8  11   5        7.46       21.68      5.87 o 
  -8  12   5       31.46       45.76     12.34 o 
  -7  12   5      154.48      174.86      9.55 o 
  -6  12   5       16.13       14.82      4.04 o 
  -5  12   5        0.02        1.85      2.34 o 
  -4  12   5        5.53        4.22      2.11 o 
  -3  12   5      236.35      219.20      6.15 o 
  -2  12   5      933.95      958.61     17.51 o 
  -1  12   5      236.89      256.59      6.10 o 
   0  12   5      652.17      692.95     13.42 o 
   1  12   5       38.20       39.77      3.15 o 
   2  12   5      255.32      275.43     10.30 o 
   3  12   5      264.67      273.22     11.12 o 
   4  12   5      370.44      401.56     12.40 o 
   5  12   5      123.87      117.33      6.93 o 
   6  12   5      457.38      499.63     17.64 o 
   7  12   5       65.62       60.44      8.99 o 
   8  12   5       13.90       13.27      5.38 o 
  -8  13   5        0.18        0.00      7.16 o 
  -7  13   5       10.21       15.81      4.26 o 
  -6  13   5      574.43      554.02     23.42 o 
  -5  13   5       22.88       18.26      3.26 o 
  -4  13   5       16.23       17.91      2.70 o 
  -3  13   5        4.85        0.43      1.78 o 
  -2  13   5      316.59      312.53      7.47 o 
  -1  13   5        3.30        1.99      1.50 o 
   0  13   5       45.03       40.78      2.93 o 
   1  13   5       19.42       21.20      3.83 o 
   2  13   5       63.14       48.21      4.43 o 
   3  13   5       90.59       82.53      5.60 o 
   4  13   5        9.05       10.50      3.40 o 
   5  13   5      167.45      174.15      8.49 o 
   6  13   5      190.42      214.42     14.90 o 
   7  13   5       15.24       13.52      6.41 o 
   8  13   5        0.47        0.75      5.90 o 
  -8  14   5        0.03        0.00      5.70 o 
  -7  14   5       79.39       78.48      6.89 o 
  -6  14   5      520.42      503.08     16.54 o 
  -5  14   5        0.85        7.21      2.75 o 
  -4  14   5      244.70      236.84      7.51 o 
  -3  14   5      201.98      207.66      6.33 o 
  -2  14   5        3.75        3.09      1.79 o 
  -1  14   5       35.11       42.15      2.73 o 
   0  14   5       28.68       26.15      2.61 o 
   1  14   5      115.71      147.71      6.51 o 
   2  14   5     1684.20     1587.68     63.12 o 
   3  14   5       43.52       56.02      4.95 o 
   4  14   5       88.47       96.17      6.33 o 
   5  14   5      601.28      542.41     23.81 o 
   6  14   5      270.44      325.24     15.52 o 
   7  14   5       26.13       26.33      7.34 o 
  -8  15   5        2.62        0.00      5.80 o 
  -7  15   5        5.18        8.79      4.09 o 
  -6  15   5      121.74      144.22     10.12 o 
  -5  15   5      287.79      260.98     10.69 o 
  -4  15   5        0.56        1.45      2.29 o 
  -3  15   5       73.82       85.11      4.84 o 
  -2  15   5      841.84      799.71     16.57 o 
  -1  15   5      175.42      179.32      5.31 o 
   0  15   5        7.56        5.03      2.10 o 
   1  15   5        0.35        0.00      2.07 o 
   2  15   5       12.77       24.83      3.92 o 
   3  15   5      265.68      292.77     10.34 o 
   4  15   5       74.91       81.58      5.87 o 
   5  15   5      287.96      280.35     10.94 o 
   6  15   5      228.67      236.46     12.84 o 
   7  15   5        4.89        3.70      6.32 o 
  -7  16   5      108.18      112.37     18.45 o 
  -6  16   5      593.33      638.81     22.55 o 
  -5  16   5       11.72        9.69      3.94 o 
  -4  16   5       13.87       13.55      3.00 o 
  -3  16   5        9.06        8.78      2.95 o 
  -2  16   5      152.98      166.81      5.98 o 
  -1  16   5      203.90      214.91      5.91 o 
   0  16   5       31.06       36.67      3.43 o 
   1  16   5       68.61       63.19      4.73 o 
   2  16   5      274.60      277.62     10.23 o 
   3  16   5        1.32        1.02      3.67 o 
   4  16   5       29.98       56.96     17.45 o 
   5  16   5        5.81       18.13      5.67 o 
   6  16   5      269.46      312.60     14.74 o 
   7  16   5       46.91       66.98      9.20 o 
  -7  17   5       18.86       32.86      6.45 o 
  -6  17   5       28.47       26.64      5.80 o 
  -5  17   5       79.75       68.06      6.41 o 
  -4  17   5        4.84        3.60      2.88 o 
  -3  17   5       43.50       53.54      4.71 o 
  -2  17   5      323.90      344.59     10.15 o 
  -1  17   5        1.01        3.25      2.41 o 
   0  17   5      730.82      710.89     17.17 o 
   1  17   5       44.71       58.01      4.76 o 
   2  17   5      265.32      286.31     10.55 o 
   3  17   5       20.27       23.51      4.19 o 
   4  17   5      123.56      135.56      7.77 o 
   5  17   5        1.70        6.11      4.69 o 
   6  17   5        4.54       13.41      5.46 o 
   7  17   5       34.10       41.62      8.62 o 
  -7  18   5        8.67       14.55      5.87 o 
  -6  18   5        2.23        2.41      5.14 o 
  -5  18   5       10.12       15.02      4.34 o 
  -4  18   5      247.12      248.80     10.63 o 
  -3  18   5       52.76       51.04      4.80 o 
  -2  18   5        4.61        3.31      3.11 o 
  -1  18   5       15.48       13.55      3.27 o 
   0  18   5      122.94      123.12      7.29 o 
   1  18   5       94.06      109.95      7.14 o 
   2  18   5       19.87       22.03      4.20 o 
   3  18   5      102.63      123.57      7.58 o 
   4  18   5        1.76        0.00      3.37 o 
   5  18   5       22.59       28.38      5.91 o 
   6  18   5      206.40      202.15     17.67 o 
  -7  19   5       25.76       28.22      6.67 o 
  -6  19   5      110.66      129.00      9.11 o 
  -5  19   5       34.54       33.39      5.37 o 
  -4  19   5        0.76        0.57      3.68 o 
  -3  19   5      112.35       95.06      6.67 o 
  -2  19   5        7.60        0.00      3.87 o 
  -1  19   5       32.53       30.90      4.40 o 
   0  19   5      384.14      398.40     17.98 o 
   1  19   5       39.16       50.90      5.70 o 
   2  19   5       41.29       53.03      5.52 o 
   3  19   5       31.39       34.62      6.26 o 
   4  19   5        6.54        9.34      5.50 o 
   5  19   5       22.75       19.67      6.76 o 
   6  19   5        3.99        1.28      6.14 o 
  -6  20   5       26.23       35.55      6.66 o 
  -5  20   5        0.76        2.14      4.05 o 
  -4  20   5       32.68       32.03      5.19 o 
  -3  20   5       47.67       44.19      5.99 o 
  -2  20   5       10.02        8.48      6.90 o 
  -1  20   5      417.37      431.68     14.09 o 
   0  20   5      156.59      164.29     10.43 o 
   1  20   5      264.40      236.09     14.33 o 
   2  20   5        2.20        8.14      4.57 o 
   3  20   5      608.92      665.66     21.24 o 
   4  20   5      144.39      134.55     12.83 o 
   5  20   5       99.34       94.07     10.49 o 
   6  20   5       21.40       24.18      7.87 o 
  -6  21   5        9.87        0.00      5.17 o 
  -5  21   5        0.27        0.00      6.21 o 
  -4  21   5        0.09        0.00      3.46 o 
  -3  21   5       70.92       65.93      9.08 o 
  -2  21   5        0.77        0.00      4.06 o 
  -1  21   5        2.95        4.87      3.81 o 
   0  21   5      117.64      100.41     11.21 o 
   1  21   5       24.16       20.91      5.32 o 
   2  21   5       63.89       69.51      7.45 o 
   3  21   5        3.99        4.91      4.39 o 
   4  21   5       71.89       70.65     11.34 o 
   5  21   5       38.53       37.29      9.44 o 
   6  21   5        8.16        0.00      7.53 o 
  -6  22   5      103.52       97.86     10.21 o 
  -5  22   5       87.05       86.25      7.88 o 
  -4  22   5       57.40       54.52      6.34 o 
  -3  22   5        0.76        4.02      3.90 o 
  -2  22   5      162.97      152.93     14.87 o 
  -1  22   5      142.59      127.76      9.19 o 
   0  22   5       87.68       77.93      9.22 o 
   1  22   5      197.11      215.56     12.23 o 
   2  22   5      145.47      135.82      9.60 o 
   3  22   5       32.13       30.49      7.69 o 
   4  22   5       18.41       18.40      7.13 o 
   5  22   5        8.21        9.68      6.69 o 
  -5  23   5        0.21        0.00      4.21 o 
  -4  23   5        0.67        0.00      3.71 o 
  -3  23   5        6.89        5.14      6.17 o 
  -2  23   5       42.42       45.78     11.97 o 
  -1  23   5        3.34        0.00      3.93 o 
   0  23   5      252.61      222.27     15.65 o 
   1  23   5        4.76        0.00      5.28 o 
   2  23   5      182.42      198.02     15.65 o 
   3  23   5       15.26       13.66      6.72 o 
   4  23   5        0.23        2.80      9.28 o 
   5  23   5       21.75       14.33      7.14 o 
  -5  24   5        0.04        0.00      6.55 o 
  -4  24   5        3.32        6.15      4.70 o 
  -3  24   5       19.47       19.55      6.20 o 
  -2  24   5       32.56       26.40      6.38 o 
  -1  24   5        7.33        4.05      8.28 o 
   0  24   5       62.14       64.86     10.05 o 
   1  24   5        2.32        5.95      6.14 o 
   2  24   5       84.45       74.20      9.80 o 
   3  24   5       25.59       20.00      7.56 o 
   4  24   5       27.73       28.89      7.91 o 
  -4  25   5       18.27       17.30      6.19 o 
  -3  25   5       52.15       50.40      7.78 o 
  -2  25   5      128.97      144.21     13.57 o 
  -1  25   5       41.34       44.83      8.43 o 
   0  25   5       59.23       61.70      9.26 o 
   1  25   5        0.93        0.00      5.89 o 
   2  25   5        2.38       11.33      7.81 o 
   3  25   5        4.82        9.09     10.83 o 
   4  25   5        5.15        3.00      6.59 o 
  -4  26   5       12.17       11.63      5.95 o 
  -3  26   5        9.36       28.63     13.71 o 
  -2  26   5       22.88       30.84      7.70 o 
  -1  26   5       35.39       28.52      8.27 o 
   0  26   5        3.64        0.00      6.14 o 
   1  26   5        0.82        2.55      7.28 o 
   2  26   5        1.34        0.00      6.18 o 
   3  26   5      130.33      122.76     12.49 o 
  -3  27   5        0.40       10.36     11.58 o 
  -2  27   5       31.69       16.75     12.18 o 
  -1  27   5       12.92        5.94      8.11 o 
   0  27   5       26.80       40.34      8.55 o 
   1  27   5       49.87       35.73      8.49 o 
   2  27   5        5.18        0.00      6.62 o 
   3  27   5        0.48       10.23      7.06 o 
  -2  28   5        9.48        6.70     12.49 o 
  -1  28   5        0.49        0.00      8.46 o 
   0  28   5        0.40        4.65      8.63 o 
   1  28   5       13.17        8.17      7.64 o 
   2  28   5        0.16        1.36      6.82 o 
   0  29   5        1.94        0.00      6.66 o 
  -6   0   6      275.36      310.70     25.59 o 
  -4   0   6      435.42      466.97     29.24 o 
  -2   0   6       36.71       42.21      4.66 o 
   0   0   6     3716.71     3882.66    120.63 o 
   2   0   6      535.27      680.30     18.70 o 
   4   0   6     2840.99     2777.15     94.20 o 
   6   0   6      522.02      523.55     31.83 o 
   8   0   6       20.32       25.52      8.12 o 
  -9   1   6        0.63        7.52      7.31 o 
  -8   1   6        0.07        4.26      6.70 o 
  -7   1   6        2.91       19.00      6.33 o 
  -6   1   6     1941.03     1881.34     68.17 o 
  -5   1   6       67.94       85.04      9.47 o 
  -4   1   6       30.38       29.92      3.83 o 
  -3   1   6        8.52        6.63      1.95 o 
  -2   1   6     3530.69     3799.07    112.01 o 
  -1   1   6      304.68      308.53      6.60 o 
   0   1   6      884.16      934.17     14.79 o 
   1   1   6      497.73      539.75     10.67 o 
   2   1   6     1845.75     1925.61     34.59 o 
   3   1   6      160.75      143.40      6.27 o 
   4   1   6        2.84       40.36     12.24 o 
   5   1   6      279.72      234.34     11.05 o 
   6   1   6     1415.25     1298.96     35.66 o 
   7   1   6       97.30       99.13      9.67 o 
   8   1   6       17.50       26.26      5.84 o 
  -9   2   6       51.96       39.60     13.71 o 
  -8   2   6        1.23        0.00      7.31 o 
  -7   2   6      505.23      457.62     18.51 o 
  -6   2   6       43.80       60.63     21.48 o 
  -5   2   6        1.44        0.82      4.72 o 
  -4   2   6        1.37        0.00      2.84 o 
  -3   2   6       14.33       13.43      2.26 o 
  -2   2   6      896.92      849.39     16.28 o 
  -1   2   6     2388.37     2563.35     57.08 o 
   0   2   6     2038.93     2048.32     30.48 o 
   1   2   6     1179.51     1154.05     23.58 o 
   2   2   6      812.36      835.95     19.44 o 
   3   2   6      626.19      684.91     16.90 o 
   4   2   6      380.84      383.28     11.39 o 
   5   2   6       30.05       24.36      4.85 o 
   6   2   6      241.57      243.52     22.34 o 
   7   2   6      106.94      100.67      8.74 o 
   8   2   6       33.65       41.89      6.97 o 
  -9   3   6      122.43      155.35     22.85 o 
  -8   3   6        7.97        4.26      6.70 o 
  -7   3   6       46.36       47.46     11.72 o 
  -6   3   6      723.91      720.55     26.17 o 
  -5   3   6       30.10       34.37      6.94 o 
  -4   3   6       59.32       85.00      7.61 o 
  -3   3   6      813.96      871.95     19.43 o 
  -2   3   6      341.92      387.15      8.47 o 
  -1   3   6      498.11      556.80     11.59 o 
   0   3   6     3012.78     3079.50     50.43 o 
   1   3   6     1505.01     1544.90     24.81 o 
   2   3   6      208.08      237.46      7.08 o 
   3   3   6      161.93      147.71      6.36 o 
   4   3   6       51.65       54.87      4.54 o 
   5   3   6       18.94       17.76      3.51 o 
   6   3   6      168.89      164.42     11.08 o 
   7   3   6        2.96        7.61      4.31 o 
   8   3   6       58.96       78.38      8.49 o 
  -9   4   6        2.69        1.22      8.83 o 
  -8   4   6        2.09        0.73      4.60 o 
  -7   4   6      624.02      596.63     22.06 o 
  -6   4   6      328.77      303.24     16.62 o 
  -5   4   6      486.07      473.72     14.63 o 
  -4   4   6       37.66       36.39      4.35 o 
  -3   4   6        3.29        6.42      2.81 o 
  -2   4   6      654.72      637.72     14.03 o 
  -1   4   6       64.68       47.08      2.68 o 
   0   4   6       20.66       36.82      4.72 o 
   1   4   6      214.12      265.60      6.00 o 
   2   4   6       26.53       21.69      2.69 o 
   3   4   6        1.62        0.59      2.29 o 
   4   4   6      965.67      985.82     26.19 o 
   5   4   6        1.58        0.00      2.97 o 
   6   4   6      165.57      187.37     11.78 o 
   7   4   6       25.17       24.47      5.59 o 
   8   4   6        1.81        0.83      4.53 o 
  -9   5   6       45.55       38.92      7.17 o 
  -8   5   6        0.50        8.25      5.27 o 
  -7   5   6      380.23      371.29     13.25 o 
  -6   5   6      117.07      119.65      9.56 o 
  -5   5   6      215.41      170.22      7.94 o 
  -4   5   6      491.57      476.01     18.58 o 
  -3   5   6      309.00      345.67      8.69 o 
  -2   5   6      262.56      290.54      7.76 o 
  -1   5   6       38.86       29.26      2.89 o 
   0   5   6     1084.05     1072.67     21.97 o 
   1   5   6      215.29      221.49      5.73 o 
   2   5   6       17.03       16.80      2.53 o 
   3   5   6      130.47      179.36      7.01 o 
   4   5   6       80.45       73.35      5.21 o 
   5   5   6       25.92       25.58      4.45 o 
   6   5   6     1109.12     1039.89     28.59 o 
   7   5   6      131.92      177.06     13.67 o 
   8   5   6        3.45        4.47      5.68 o 
  -9   6   6       79.50       82.82     10.20 o 
  -8   6   6        8.74        9.10      5.25 o 
  -7   6   6       12.26       14.47      4.62 o 
  -6   6   6       52.67       66.22     11.32 o 
  -5   6   6      167.91      154.14      5.95 o 
  -4   6   6       46.19       73.15      4.69 o 
  -3   6   6      394.24      395.47      9.88 o 
  -2   6   6       34.44       35.54      3.22 o 
  -1   6   6        0.22        0.00      1.45 o 
   0   6   6      161.27      203.87      7.79 o 
   1   6   6        4.39        9.68      1.82 o 
   2   6   6        6.09        8.16      2.09 o 
   3   6   6      220.30      216.67      7.83 o 
   4   6   6      708.00      634.66     16.56 o 
   5   6   6      127.38      135.80      7.25 o 
   6   6   6        9.55       15.34      4.09 o 
   7   6   6        0.42        1.26      4.03 o 
   8   6   6       30.58       30.10      7.43 o 
  -9   7   6        6.14       20.05      6.51 o 
  -8   7   6        8.90        4.58      5.37 o 
  -7   7   6        7.00        8.37      3.35 o 
  -6   7   6      910.88      871.86     24.17 o 
  -5   7   6      417.67      394.19     10.31 o 
  -4   7   6      248.15      275.03      8.85 o 
  -3   7   6        0.00        1.58      1.82 o 
  -2   7   6       75.98       85.55      4.93 o 
  -1   7   6      131.48      126.83      4.51 o 
   0   7   6       48.70       40.30      3.57 o 
   1   7   6     1634.33     1700.56     31.06 o 
   2   7   6     1339.34     1221.73     23.36 o 
   3   7   6      153.97      144.16      7.05 o 
   4   7   6       33.60       38.92      4.11 o 
   5   7   6      913.59      874.05     21.94 o 
   6   7   6       33.36       32.82      4.50 o 
   7   7   6      100.34      107.93      8.74 o 
   8   7   6       62.40       53.97      9.01 o 
  -8   8   6        6.08       12.93     13.40 o 
  -7   8   6        5.27        5.15      5.25 o 
  -6   8   6       86.34      103.14      6.92 o 
  -5   8   6       16.32       19.54      3.13 o 
  -4   8   6        6.98        8.48      1.98 o 
  -3   8   6       75.12       86.38      4.11 o 
  -2   8   6     1241.50     1347.85     27.28 o 
  -1   8   6        9.97       10.57      1.68 o 
   0   8   6      101.13       95.39      5.26 o 
   1   8   6      278.21      270.40      7.15 o 
   2   8   6     1085.21     1119.34     23.63 o 
   3   8   6       35.84       39.92      3.68 o 
   4   8   6        1.30        2.19      2.84 o 
   5   8   6       18.28       35.26      4.47 o 
   6   8   6       17.60       25.82      4.96 o 
   7   8   6        4.94       14.73     10.51 o 
   8   8   6        4.67        0.00      5.60 o 
  -8   9   6       16.62       17.33      6.24 o 
  -7   9   6       22.51       28.38      5.02 o 
  -6   9   6      475.60      466.22     13.48 o 
  -5   9   6       68.07       58.80      4.54 o 
  -4   9   6      107.21      128.72      5.17 o 
  -3   9   6       46.40       59.38      3.64 o 
  -2   9   6      887.63      932.06     18.16 o 
  -1   9   6       43.08       52.85      3.94 o 
   0   9   6      445.69      474.33     11.71 o 
   1   9   6      586.03      622.81     13.23 o 
   2   9   6      391.62      391.22     11.22 o 
   3   9   6       62.73       66.17      5.12 o 
   4   9   6      171.04      163.70      7.85 o 
   5   9   6       80.67       65.64      7.26 o 
   6   9   6      464.24      438.17     13.73 o 
   7   9   6        3.36        0.10      5.11 o 
   8   9   6        8.86        3.36     10.56 o 
  -8  10   6        8.30       27.72      7.11 o 
  -7  10   6       47.15       41.00     16.14 o 
  -6  10   6      158.48      169.91      7.74 o 
  -5  10   6       23.07       14.64      3.12 o 
  -4  10   6        6.31        7.26      2.38 o 
  -3  10   6      148.54      128.60      5.31 o 
  -2  10   6      325.13      385.39      8.65 o 
  -1  10   6       26.95       21.71      2.51 o 
   0  10   6      106.59      115.72      4.86 o 
   1  10   6      298.06      274.03      7.44 o 
   2  10   6      834.51      857.06     19.12 o 
   3  10   6       93.01       86.81      6.88 o 
   4  10   6       13.87       14.74      3.61 o 
   5  10   6      348.31      300.80     11.03 o 
   6  10   6      179.10      206.55      8.83 o 
   7  10   6       36.88       41.06      7.75 o 
   8  10   6       15.54       33.32      7.89 o 
  -8  11   6       66.45       66.88      9.45 o 
  -7  11   6        3.75       12.77      6.85 o 
  -6  11   6      709.40      718.84     18.67 o 
  -5  11   6        2.74        3.78      2.65 o 
  -4  11   6       26.63       24.77      2.77 o 
  -3  11   6       16.15       17.54      2.80 o 
  -2  11   6      743.15      761.83     17.06 o 
  -1  11   6      140.90      147.10      6.20 o 
   0  11   6     2451.72     2407.79     59.36 o 
   1  11   6      707.90      726.01     15.21 o 
   2  11   6       47.91       52.08      4.27 o 
   3  11   6      197.41      191.52      8.38 o 
   4  11   6        3.07        5.13      3.38 o 
   5  11   6      140.88      147.86      8.24 o 
   6  11   6      161.83      185.73      9.24 o 
   7  11   6        3.36        7.20      5.11 o 
  -8  12   6        0.98        3.50      5.60 o 
  -7  12   6       14.38       17.01      5.41 o 
  -6  12   6       77.59       95.86      6.85 o 
  -5  12   6       98.71      100.49      5.89 o 
  -4  12   6      161.11      152.10      7.54 o 
  -3  12   6       39.97       48.84      4.42 o 
  -2  12   6       25.84       25.13      2.47 o 
  -1  12   6       25.71       28.59      2.83 o 
   0  12   6       42.96       51.68      3.40 o 
   1  12   6      506.38      508.25     11.72 o 
   2  12   6        0.10        0.12      2.21 o 
   3  12   6        1.15        0.00      4.10 o 
   4  12   6       15.40       14.88      3.92 o 
   5  12   6      348.88      362.15     12.55 o 
   6  12   6       61.95       59.97      6.93 o 
   7  12   6        2.11        0.00      4.40 o 
  -8  13   6        2.74        5.14      7.77 o 
  -7  13   6       27.23       24.23      5.84 o 
  -6  13   6      381.26      392.43     15.46 o 
  -5  13   6      315.70      328.52     10.60 o 
  -4  13   6      108.74      112.79      5.21 o 
  -3  13   6        9.19       13.46      2.87 o 
  -2  13   6       95.56       87.31      3.69 o 
  -1  13   6       31.37       39.54      2.88 o 
   0  13   6        9.61        8.25      2.05 o 
   1  13   6      152.17      173.21      6.19 o 
   2  13   6      128.00      129.06      7.73 o 
   3  13   6      130.55      137.43      7.59 o 
   4  13   6      765.42      747.77     19.98 o 
   5  13   6      734.40      746.37     32.54 o 
   6  13   6       13.93       21.38      5.33 o 
   7  13   6        1.42       16.91      6.42 o 
  -8  14   6       14.13       12.95      6.46 o 
  -7  14   6       34.89       28.00      5.96 o 
  -6  14   6       35.10       53.84      6.95 o 
  -5  14   6       59.86       61.07      7.69 o 
  -4  14   6       20.13       27.91      3.19 o 
  -3  14   6        1.17        3.60      2.62 o 
  -2  14   6      129.93      124.01      4.53 o 
  -1  14   6       12.28       13.97      2.23 o 
   0  14   6      147.54      127.21      5.72 o 
   1  14   6      121.91      128.00      5.51 o 
   2  14   6        6.79        3.70      3.29 o 
   3  14   6       32.98       29.70      6.05 o 
   4  14   6       73.98       63.33      6.24 o 
   5  14   6       46.82       53.02      5.72 o 
   6  14   6       19.57       19.25      5.63 o 
   7  14   6       64.40       89.48     10.90 o 
  -7  15   6       21.38       21.67      5.84 o 
  -6  15   6      117.89      123.89      9.97 o 
  -5  15   6      146.05      145.28      7.27 o 
  -4  15   6        0.02        0.00      2.36 o 
  -3  15   6      244.75      252.33      7.97 o 
  -2  15   6       24.68       23.44      2.79 o 
  -1  15   6       37.83       35.03      2.91 o 
   0  15   6       43.50       27.87      2.85 o 
   1  15   6       62.97       66.04      4.30 o 
   2  15   6      409.43      374.47     12.18 o 
   3  15   6       42.28       36.61      4.90 o 
   4  15   6      202.60      184.65      9.23 o 
   5  15   6       51.31       58.03      5.74 o 
   6  15   6        5.96        6.32      5.52 o 
   7  15   6        7.58       10.54      6.09 o 
  -7  16   6      188.37      190.91     22.78 o 
  -6  16   6        3.69        8.97      5.13 o 
  -5  16   6       13.41       20.61      6.08 o 
  -4  16   6       29.27       46.63      3.99 o 
  -3  16   6        0.01        0.00      2.67 o 
  -2  16   6      367.03      361.91      8.82 o 
  -1  16   6      233.48      221.72      8.43 o 
   0  16   6       21.56       23.85      3.35 o 
   1  16   6       40.19       42.12      3.77 o 
   2  16   6        0.03        2.30      3.37 o 
   3  16   6      111.06      103.70      7.12 o 
   4  16   6        1.02        0.00      3.51 o 
   5  16   6       33.11       42.28     11.78 o 
   6  16   6        5.36        1.60      4.76 o 
   7  16   6        8.25       20.14     10.09 o 
  -7  17   6        1.03       18.02      5.61 o 
  -6  17   6      352.39      356.34     16.73 o 
  -5  17   6       42.24       47.78      5.91 o 
  -4  17   6       18.26       25.27      3.48 o 
  -3  17   6      193.66      211.43      8.68 o 
  -2  17   6       18.13       11.05      2.65 o 
  -1  17   6       12.66       13.64      3.28 o 
   0  17   6       74.19       74.04      4.80 o 
   1  17   6      206.74      228.04     11.45 o 
   2  17   6       10.56       11.74      4.07 o 
   3  17   6        0.57        1.54      3.59 o 
   4  17   6        8.46        4.39      3.89 o 
   5  17   6       32.13       47.63      7.87 o 
   6  17   6        2.31        5.58      6.42 o 
  -7  18   6       31.33       32.29      8.33 o 
  -6  18   6        0.81        0.81      4.87 o 
  -5  18   6        5.26        7.46      3.99 o 
  -4  18   6        0.23        0.00      2.65 o 
  -3  18   6        2.99        1.72      5.06 o 
  -2  18   6        2.20        3.55      3.45 o 
  -1  18   6       44.81       54.75      6.76 o 
   0  18   6      143.70      149.67      9.83 o 
   1  18   6        5.42        5.07      4.64 o 
   2  18   6      206.95      212.20     13.64 o 
   3  18   6       26.13       24.27      7.54 o 
   4  18   6       24.95       24.25      5.48 o 
   5  18   6      167.39      172.44     13.41 o 
   6  18   6       22.66       35.61      7.84 o 
  -6  19   6       42.72       41.30      9.90 o 
  -5  19   6      207.29      168.30     14.35 o 
  -4  19   6      148.21      152.81      9.77 o 
  -3  19   6        4.13        1.65      4.03 o 
  -2  19   6       56.47       64.88      6.33 o 
  -1  19   6      170.46      170.47     12.37 o 
   0  19   6       11.05       25.34      5.73 o 
   1  19   6       93.09       84.71      7.97 o 
   2  19   6       43.87       37.57      7.99 o 
   3  19   6       12.04        6.46      5.01 o 
   4  19   6      338.52      338.82     17.39 o 
   5  19   6        9.65        8.36      6.50 o 
   6  19   6       80.44       75.16     11.90 o 
  -6  20   6       75.86       80.39     11.94 o 
  -5  20   6        0.16        0.00      4.69 o 
  -4  20   6        3.01        1.16      6.12 o 
  -3  20   6        0.32        0.67      4.15 o 
  -2  20   6      157.75      186.25     18.28 o 
  -1  20   6       45.92       60.63      7.25 o 
   0  20   6      239.61      237.33     12.79 o 
   1  20   6        0.00        0.00      4.35 o 
   2  20   6       32.67       36.76      6.16 o 
   3  20   6       26.10        9.61      5.10 o 
   4  20   6       25.98       23.61      7.32 o 
   5  20   6       70.96       83.77     10.14 o 
  -6  21   6      127.74      118.83     13.70 o 
  -5  21   6        2.16        0.00      6.08 o 
  -4  21   6       81.43      103.44      9.76 o 
  -3  21   6        0.59        0.00      4.60 o 
  -2  21   6       48.22       44.21      5.79 o 
  -1  21   6      194.46      211.22     12.66 o 
   0  21   6      184.10      192.91     11.72 o 
   1  21   6        8.57        5.22      5.17 o 
   2  21   6      327.76      334.29     14.45 o 
   3  21   6        0.04        0.00      4.76 o 
   4  21   6       16.68       14.50      6.78 o 
   5  21   6       41.90       56.48      9.46 o 
  -5  22   6       18.39       15.62      8.05 o 
  -4  22   6        0.29        5.12      5.05 o 
  -3  22   6      223.37      229.81     15.71 o 
  -2  22   6        4.77        1.48      4.18 o 
  -1  22   6       29.93       26.69      6.49 o 
   0  22   6        0.58        0.06      4.99 o 
   1  22   6        1.59        3.06      4.96 o 
   2  22   6      151.13      150.27     10.56 o 
   3  22   6       10.75       10.53      5.63 o 
   4  22   6        0.01        0.00      5.73 o 
   5  22   6       55.83       69.36     10.39 o 
  -5  23   6       72.75       78.06     18.12 o 
  -4  23   6       42.94       57.33     14.62 o 
  -3  23   6       22.86       30.16     13.40 o 
  -2  23   6       11.11        6.61      7.77 o 
  -1  23   6       14.85       23.97      5.97 o 
   0  23   6       25.91       32.63      6.61 o 
   1  23   6        0.71        4.15      5.17 o 
   2  23   6       41.67       39.07      6.73 o 
   3  23   6       67.31       62.31     10.00 o 
   4  23   6        1.09        1.67      8.00 o 
  -5  24   6       47.31       47.19      9.63 o 
  -4  24   6        2.60       17.99      8.49 o 
  -3  24   6       91.32       93.96     13.52 o 
  -2  24   6       49.23       32.76     10.36 o 
  -1  24   6        2.34        2.54      9.38 o 
   0  24   6       24.47       31.49      8.14 o 
   1  24   6      226.70      211.21     12.87 o 
   2  24   6        0.44        1.77      5.76 o 
   3  24   6       28.27       29.29      8.07 o 
   4  24   6        6.83        7.70      6.95 o 
  -4  25   6        0.24        4.85     13.25 o 
  -3  25   6      101.60      123.52     15.25 o 
  -2  25   6       39.06       49.96     16.14 o 
  -1  25   6       37.59       33.49      9.12 o 
   0  25   6        0.42        0.00      7.72 o 
   1  25   6      148.56      176.81     14.69 o 
   2  25   6        3.21       10.50      7.00 o 
   3  25   6       10.96        7.05      6.96 o 
  -3  26   6       34.74       28.94     12.79 o 
  -2  26   6       14.01       14.62     12.49 o 
  -1  26   6        4.52        1.41      6.64 o 
   0  26   6       10.56       16.45      7.23 o 
   1  26   6      117.65      104.41     12.19 o 
   2  26   6       31.09       27.67      8.78 o 
   3  26   6        4.03       10.97      7.19 o 
  -2  27   6        0.69        0.00     11.27 o 
  -1  27   6       93.66       82.97     11.19 o 
   0  27   6       29.57       15.24      8.03 o 
   1  27   6       11.95       26.27      8.26 o 
   2  27   6        9.83        9.81      7.68 o 
  -1  28   6        8.17        0.00     12.79 o 
   0  28   6       48.41       54.03     11.82 o 
  -7   0   7       40.67       21.02     10.05 o 
  -5   0   7      631.67      596.14     23.64 o 
  -3   0   7      857.12      815.48     30.91 o 
  -1   0   7      105.63      129.02      7.17 o 
   1   0   7      408.55      457.46     13.50 o 
   3   0   7      170.08      214.46     12.88 o 
   5   0   7       22.15       24.95      7.86 o 
   7   0   7       61.26       62.58     10.98 o 
  -8   1   7       39.09       43.28      8.29 o 
  -7   1   7       49.10       54.55      8.92 o 
  -6   1   7        1.81        2.44      8.53 o 
  -5   1   7      154.95      168.00      8.88 o 
  -4   1   7       84.19       92.99      8.92 o 
  -3   1   7        8.76       11.21      2.73 o 
  -2   1   7      743.18      721.78     17.18 o 
  -1   1   7     1077.63     1192.47     19.44 o 
   0   1   7       24.54       31.73      1.90 o 
   1   1   7        0.03        5.90      1.51 o 
   2   1   7        4.55        3.41      2.22 o 
   3   1   7      113.77      100.38      6.73 o 
   4   1   7     1147.92     1133.65     30.50 o 
   5   1   7      801.58      720.47     22.27 o 
   6   1   7       80.63       71.18      7.63 o 
   7   1   7        2.54        3.40      4.44 o 
   8   1   7        1.00        0.97      4.84 o 
  -8   2   7       97.21      126.03     12.44 o 
  -7   2   7        3.74        6.45      4.33 o 
  -6   2   7       55.61       58.82     13.10 o 
  -5   2   7       23.34       17.93      6.40 o 
  -4   2   7        0.12        0.62      2.52 o 
  -3   2   7        0.25        5.19      1.60 o 
  -2   2   7     1049.65     1130.36     25.44 o 
  -1   2   7        0.23        6.41      1.70 o 
   0   2   7       28.09       24.86      1.75 o 
   1   2   7      514.61      445.30      9.38 o 
   2   2   7       74.20       63.88      4.46 o 
   3   2   7      402.43      378.23     11.23 o 
   4   2   7      308.39      362.05     13.43 o 
   5   2   7        4.93       10.44      4.58 o 
   6   2   7       10.39       18.27      5.26 o 
   7   2   7       44.60       50.84      6.82 o 
   8   2   7       22.03       32.08      6.50 o 
  -8   3   7        4.38        6.43      6.24 o 
  -7   3   7       20.76       21.36      5.19 o 
  -6   3   7        7.59       12.09      3.62 o 
  -5   3   7      126.62      128.63      8.08 o 
  -4   3   7      209.66      186.24     12.25 o 
  -3   3   7      149.23      150.05      5.62 o 
  -2   3   7      255.34      273.25      7.58 o 
  -1   3   7      478.90      500.45     10.92 o 
   0   3   7      219.17      234.55      6.01 o 
   1   3   7       52.38       58.73      3.00 o 
   2   3   7       75.89       73.91      4.24 o 
   3   3   7       59.06       42.68      4.04 o 
   4   3   7      783.92      703.24     28.05 o 
   5   3   7       25.74       38.52      5.92 o 
   6   3   7       78.68       78.69      7.81 o 
   7   3   7        6.95        3.86      4.56 o 
   8   3   7        9.26        5.48      5.19 o 
  -8   4   7       10.90       19.59      5.98 o 
  -7   4   7       14.93       13.38      5.97 o 
  -6   4   7      161.43      160.01     11.12 o 
  -5   4   7       12.75       16.59      4.97 o 
  -4   4   7      465.93      472.76     14.28 o 
  -3   4   7       57.74       68.77      3.28 o 
  -2   4   7      183.74      196.45      6.44 o 
  -1   4   7      130.85      132.98      5.16 o 
   0   4   7        1.39        2.72      1.63 o 
   1   4   7       59.46       57.43      3.18 o 
   2   4   7       19.61       17.84      2.73 o 
   3   4   7      430.67      379.07     12.90 o 
   4   4   7      546.13      573.08     15.72 o 
   5   4   7       27.19       46.34      5.75 o 
   6   4   7      345.73      342.08     16.82 o 
   7   4   7       77.98       85.03     10.06 o 
   8   4   7       24.93       41.25     10.53 o 
  -8   5   7        6.97        1.35      7.46 o 
  -7   5   7       31.69       35.49      5.90 o 
  -6   5   7      140.09      128.68      7.43 o 
  -5   5   7       21.12       25.29      3.96 o 
  -4   5   7      143.92      136.82      8.01 o 
  -3   5   7      545.71      524.80     12.22 o 
  -2   5   7        0.39        1.40      1.86 o 
  -1   5   7       43.71       46.42      3.20 o 
   0   5   7      718.48      751.14     18.16 o 
   1   5   7      478.29      481.78     10.08 o 
   2   5   7        0.32        0.00      1.84 o 
   3   5   7      201.22      220.41      8.26 o 
   4   5   7       16.79       12.71      3.60 o 
   5   5   7     1171.40     1087.34     26.42 o 
   6   5   7      436.06      410.64     15.78 o 
   7   5   7        0.30        0.00      4.44 o 
   8   5   7        0.04        2.28      5.67 o 
  -8   6   7       37.00       40.91      7.39 o 
  -7   6   7       89.01       89.94      8.53 o 
  -6   6   7      562.86      555.68     19.92 o 
  -5   6   7       55.28       57.25      5.26 o 
  -4   6   7      207.66      230.97      8.10 o 
  -3   6   7       58.86       60.14      3.55 o 
  -2   6   7      108.15       98.33      4.72 o 
  -1   6   7      286.93      287.02      8.42 o 
   0   6   7      123.59      151.36      6.45 o 
   1   6   7      112.15      156.46      4.97 o 
   2   6   7       67.03       69.03      4.38 o 
   3   6   7       74.29       80.96      5.32 o 
   4   6   7        2.47        4.41      3.17 o 
   5   6   7        0.00        0.00      3.41 o 
   6   6   7       52.64       63.47     18.28 o 
   7   6   7       15.79       11.19      5.85 o 
   8   6   7        4.53        1.34      6.78 o 
  -8   7   7       30.79       35.75      7.10 o 
  -7   7   7       10.02       14.23      4.85 o 
  -6   7   7      407.11      424.06     13.96 o 
  -5   7   7        1.23        0.14      2.61 o 
  -4   7   7       18.26       13.59      2.97 o 
  -3   7   7       34.45       35.02      2.89 o 
  -2   7   7       12.69       17.65      2.68 o 
  -1   7   7      179.33      175.19      5.31 o 
   0   7   7     1826.35     1914.40     41.49 o 
   1   7   7        3.39        1.41      1.73 o 
   2   7   7      193.36      176.08      6.07 o 
   3   7   7      181.74      183.09      7.20 o 
   4   7   7      286.15      312.24     14.54 o 
   5   7   7       39.82       48.41      5.24 o 
   6   7   7       66.23       59.51      7.24 o 
   7   7   7       10.51       13.94      6.42 o 
  -8   8   7       25.74       27.72     12.18 o 
  -7   8   7        5.39        3.40      4.56 o 
  -6   8   7       34.29       33.45      5.91 o 
  -5   8   7        2.55        1.47      3.44 o 
  -4   8   7      219.44      199.14      7.60 o 
  -3   8   7       13.15        7.33      1.99 o 
  -2   8   7      372.05      373.76     10.03 o 
  -1   8   7      191.25      205.07      5.53 o 
   0   8   7       45.10       56.60      4.47 o 
   1   8   7       98.39      110.42      4.67 o 
   2   8   7      134.49      136.05      5.87 o 
   3   8   7      111.38      107.35      5.85 o 
   4   8   7      847.98      819.50     19.26 o 
   5   8   7        0.14        1.42      3.63 o 
   6   8   7       33.38       33.05      4.80 o 
   7   8   7       41.57       51.85      8.46 o 
  -8   9   7       15.24       32.51      7.19 o 
  -7   9   7        0.14        0.22      4.46 o 
  -6   9   7        1.30        0.00      3.60 o 
  -5   9   7       52.90       58.24      5.70 o 
  -4   9   7      121.58      136.19      8.00 o 
  -3   9   7        9.58       10.65      2.91 o 
  -2   9   7       98.54      122.31      5.61 o 
  -1   9   7       60.42       65.54      3.36 o 
   0   9   7      479.99      455.37     12.89 o 
   1   9   7      187.93      191.38      5.44 o 
   2   9   7       33.00       42.46      3.48 o 
   3   9   7      205.47      203.93      7.77 o 
   4   9   7       80.68       86.12      7.54 o 
   5   9   7       23.98       21.05      4.24 o 
   6   9   7       46.20       40.98      5.08 o 
   7   9   7       70.83       71.90      9.61 o 
  -8  10   7        5.86        5.82      7.77 o 
  -7  10   7      199.90      185.14     12.10 o 
  -6  10   7        0.19        3.89      4.83 o 
  -5  10   7       77.90       84.85      5.14 o 
  -4  10   7       10.28        6.35      2.82 o 
  -3  10   7        3.90        5.25      4.03 o 
  -2  10   7        4.51        6.55      2.39 o 
  -1  10   7      222.98      232.54      6.29 o 
   0  10   7        1.26        8.58      4.24 o 
   1  10   7     1049.03     1098.02     20.01 o 
   2  10   7       30.72       34.45      3.29 o 
   3  10   7       31.72       36.02      4.06 o 
   4  10   7       45.84       47.68      4.75 o 
   5  10   7       63.21       59.97      5.38 o 
   6  10   7      102.47      122.49      8.13 o 
   7  10   7       15.07       27.21      6.28 o 
  -8  11   7        2.19        5.99     14.47 o 
  -7  11   7       91.75       67.44      9.04 o 
  -6  11   7        0.02        0.00      3.75 o 
  -5  11   7       81.25       98.97      5.54 o 
  -4  11   7        0.15        0.00      2.59 o 
  -3  11   7        0.13        2.96      3.38 o 
  -2  11   7       15.24       12.72      2.32 o 
  -1  11   7        0.00        1.59      2.18 o 
   0  11   7      440.32      389.09     10.57 o 
   1  11   7      178.32      178.05      6.24 o 
   2  11   7       56.65       59.11      5.02 o 
   3  11   7      575.92      540.39     15.56 o 
   4  11   7       36.51       35.83      4.38 o 
   5  11   7       64.15       66.93      5.65 o 
   6  11   7       17.94       16.65      4.07 o 
   7  11   7       57.36       51.02      7.54 o 
  -8  12   7       16.50        7.31      8.83 o 
  -7  12   7        0.22        0.00      4.40 o 
  -6  12   7      128.89      142.98     10.80 o 
  -5  12   7      664.60      669.46     17.52 o 
  -4  12   7       18.63       19.20      3.48 o 
  -3  12   7       32.12       27.80      3.39 o 
  -2  12   7        9.51       15.35      2.70 o 
  -1  12   7      118.06      101.53      6.74 o 
   0  12   7      266.57      236.95      7.91 o 
   1  12   7      362.65      321.42      8.71 o 
   2  12   7      123.61      119.61      5.91 o 
   3  12   7      111.75      117.29      7.39 o 
   4  12   7      189.96      188.38      9.43 o 
   5  12   7      179.78      181.07      8.45 o 
   6  12   7       43.17       33.41      6.45 o 
   7  12   7        0.16        0.00      4.83 o 
  -7  13   7        1.78        0.60      4.72 o 
  -6  13   7       66.55       72.87      8.09 o 
  -5  13   7      687.39      696.06     21.15 o 
  -4  13   7       47.85       45.60      4.21 o 
  -3  13   7       77.50       78.35      7.15 o 
  -2  13   7      114.71       97.17      5.30 o 
  -1  13   7       21.80       19.65      3.75 o 
   0  13   7      158.88      147.33      6.60 o 
   1  13   7       15.04       16.01      2.70 o 
   2  13   7       22.31       30.57      4.13 o 
   3  13   7      393.12      387.16     12.90 o 
   4  13   7      736.67      735.72     20.24 o 
   5  13   7      313.45      310.17     12.11 o 
   6  13   7        1.05        6.61      4.40 o 
   7  13   7       48.26       63.26     12.44 o 
  -7  14   7       11.07        0.85      7.01 o 
  -6  14   7      383.11      398.78     17.61 o 
  -5  14   7       66.47       69.32      6.81 o 
  -4  14   7        5.10        5.99      3.44 o 
  -3  14   7      117.51      131.84      6.36 o 
  -2  14   7        4.60        6.67      2.81 o 
  -1  14   7        2.02        0.00      2.46 o 
   0  14   7      134.45      146.27      6.75 o 
   1  14   7       33.64       28.41      3.32 o 
   2  14   7       50.27       51.51      5.33 o 
   3  14   7       36.45       42.30      5.27 o 
   4  14   7       40.34       42.38      5.10 o 
   5  14   7       20.35       18.56      6.15 o 
   6  14   7        3.28        6.64      5.81 o 
  -7  15   7       55.39       44.41      9.44 o 
  -6  15   7       34.31       42.65     12.49 o 
  -5  15   7       46.58       51.31      4.95 o 
  -4  15   7       20.82       23.46      4.05 o 
  -3  15   7        0.31        3.26      2.66 o 
  -2  15   7        2.82        1.63      2.92 o 
  -1  15   7      233.01      238.66      8.56 o 
   0  15   7        0.02        0.00      1.94 o 
   1  15   7     1314.21     1273.01     27.42 o 
   2  15   7      430.63      399.48     15.67 o 
   3  15   7      184.78      182.45     12.43 o 
   4  15   7       71.37       61.04      6.80 o 
   5  15   7       50.40       48.86      6.77 o 
   6  15   7       18.77       15.22      6.65 o 
  -7  16   7        5.01       13.20     10.81 o 
  -6  16   7       48.41       48.51      9.58 o 
  -5  16   7       94.76       95.29      7.25 o 
  -4  16   7      152.20      133.43      7.10 o 
  -3  16   7      197.69      195.15      8.99 o 
  -2  16   7        2.23        5.76      3.20 o 
  -1  16   7       80.60       76.09      8.58 o 
   0  16   7        0.08        0.00      4.18 o 
   1  16   7      112.70      128.74      8.93 o 
   2  16   7      937.65      912.57     26.85 o 
   3  16   7        6.26        0.46      4.30 o 
   4  16   7       27.75       34.02      5.94 o 
   5  16   7       15.70       23.39      6.78 o 
   6  16   7        0.62        0.00      6.04 o 
  -7  17   7       14.74        8.93      8.53 o 
  -6  17   7       11.64       22.69      7.97 o 
  -5  17   7        1.24        0.00      4.48 o 
  -4  17   7        3.34        1.92      3.32 o 
  -3  17   7        8.86        7.35      3.10 o 
  -2  17   7        3.64        2.19      4.91 o 
  -1  17   7        0.45        3.01      4.84 o 
   0  17   7       19.24       14.52      5.10 o 
   1  17   7      175.63      158.61     10.29 o 
   2  17   7        1.62        5.32      5.19 o 
   3  17   7       18.19       11.32      5.06 o 
   4  17   7      123.01      122.19      9.20 o 
   5  17   7       36.35       29.42      7.39 o 
   6  17   7       81.23       90.37     10.45 o 
  -6  18   7        0.04        5.18      7.02 o 
  -5  18   7       11.57       12.52      7.61 o 
  -4  18   7      176.19      177.15     12.32 o 
  -3  18   7        3.18        4.38      5.34 o 
  -2  18   7      168.67      174.95     16.27 o 
  -1  18   7      113.99      110.75     10.42 o 
   0  18   7      108.56      121.08      9.36 o 
   1  18   7      239.88      259.55     12.96 o 
   2  18   7        6.25       11.58      4.94 o 
   3  18   7       10.68        9.20      4.85 o 
   4  18   7        1.67        2.29      4.77 o 
   5  18   7       38.61       25.68      7.48 o 
   6  18   7       11.62       13.23      7.10 o 
  -6  19   7      117.28      121.73     14.00 o 
  -5  19   7       53.04       57.88     14.62 o 
  -4  19   7        0.05        8.73      6.29 o 
  -3  19   7       29.27       40.78      7.50 o 
  -2  19   7       66.32       63.20      7.73 o 
  -1  19   7       10.63        4.21      4.94 o 
   0  19   7       41.12       27.81      6.19 o 
   1  19   7      451.50      447.64     17.08 o 
   2  19   7        4.83        9.06      5.21 o 
   3  19   7      110.95      112.37      9.27 o 
   4  19   7       14.57       10.04      6.67 o 
   5  19   7        1.66        2.48      6.65 o 
  -6  20   7       20.09       23.15     10.66 o 
  -5  20   7       61.24       83.50     12.16 o 
  -4  20   7        1.42        0.00     10.05 o 
  -3  20   7      297.46      293.35     37.77 o 
  -2  20   7      104.76      123.89     11.74 o 
  -1  20   7       65.75       91.43     13.45 o 
   0  20   7        2.63        4.16      5.02 o 
   1  20   7      145.30      152.38     10.91 o 
   2  20   7      119.54      120.07      9.55 o 
   3  20   7        0.73        0.00      4.70 o 
   4  20   7        6.33        0.00      9.30 o 
   5  20   7        7.98        8.76      6.94 o 
  -5  21   7       16.22       17.93      8.49 o 
  -4  21   7       35.49       43.56     13.71 o 
  -3  21   7       75.27      114.97     19.04 o 
  -2  21   7        9.21        1.08      6.33 o 
  -1  21   7       66.90       74.90      8.41 o 
   0  21   7        7.62        4.63      5.56 o 
   1  21   7       40.77       44.68      6.99 o 
   2  21   7       18.58       21.84      5.85 o 
   3  21   7       10.93        8.55      7.91 o 
   4  21   7        0.73        0.00      5.43 o 
   5  21   7        3.20        0.00      6.22 o 
  -5  22   7       10.09        0.00      6.99 o 
  -4  22   7      137.65      132.20     20.71 o 
  -3  22   7       16.47       22.61      9.19 o 
  -2  22   7       19.94       10.18      7.30 o 
  -1  22   7       33.28       39.01     11.74 o 
   0  22   7        0.14        0.00      5.17 o 
   1  22   7      137.87      142.76     10.62 o 
   2  22   7        3.79        6.31      5.44 o 
   3  22   7        3.31        2.73      5.10 o 
   4  22   7        4.41        3.61      7.53 o 
  -4  23   7        0.11        0.00     10.66 o 
  -3  23   7        5.70       10.36     11.27 o 
  -2  23   7       22.37       26.55      8.02 o 
  -1  23   7        7.56       13.99      8.83 o 
   0  23   7       12.18        2.03      5.42 o 
   1  23   7        0.44        1.75      5.44 o 
   2  23   7       26.54       16.74      5.88 o 
   3  23   7       11.12        9.16      7.38 o 
   4  23   7       21.95        8.87      9.56 o 
  -4  24   7       38.41       24.67     13.71 o 
  -3  24   7       60.65       60.92     16.14 o 
  -2  24   7       50.87       48.41     20.71 o 
  -1  24   7       10.49       10.87      6.90 o 
   0  24   7        9.03       13.66      6.16 o 
   1  24   7       99.71      101.12      9.78 o 
   2  24   7       20.08        7.70      5.42 o 
   3  24   7       28.40       32.62      8.64 o 
  -3  25   7       53.06       31.98     14.32 o 
  -2  25   7        0.00       18.28     13.10 o 
  -1  25   7       19.53       20.64      8.63 o 
   0  25   7       82.33       72.49      8.80 o 
   1  25   7       39.34       39.65      7.37 o 
   2  25   7       10.68        9.40      5.88 o 
  -2  26   7        0.02       13.10     13.40 o 
  -1  26   7       33.32       21.66      8.31 o 
   0  26   7       40.75       35.96     11.05 o 
   1  26   7       31.48       34.59      9.09 o 
   0  27   7        5.32        9.62      7.70 o 
  -8   0   8       22.22       38.08     12.49 o 
  -4   0   8      224.68      236.68     22.24 o 
  -2   0   8      162.26      172.76      8.36 o 
   0   0   8       17.78       19.64      2.45 o 
   2   0   8      145.65      131.84     10.90 o 
   4   0   8      430.13      406.92     21.08 o 
   6   0   8       39.42       28.85     12.95 o 
  -8   1   8       67.95       94.60      9.47 o 
  -7   1   8        2.27        5.43      6.14 o 
  -6   1   8        0.39        3.70      5.77 o 
  -5   1   8        7.97       10.88      6.41 o 
  -4   1   8      218.29      191.67     14.41 o 
  -3   1   8      914.64      885.35     21.05 o 
  -2   1   8      457.15      472.07     11.40 o 
  -1   1   8      217.85      223.97      5.15 o 
   0   1   8       46.04       49.28      2.34 o 
   1   1   8       68.28       79.00      3.65 o 
   2   1   8        4.73        4.63      3.01 o 
   3   1   8      516.03      536.70     21.24 o 
   4   1   8      582.71      602.43     19.21 o 
   5   1   8      533.92      528.08     18.26 o 
   6   1   8       28.85       53.76      6.79 o 
   7   1   8        3.50        0.00      4.50 o 
  -8   2   8        0.61        0.00      4.51 o 
  -7   2   8       18.70       23.39      5.36 o 
  -6   2   8        5.44        3.41      6.37 o 
  -5   2   8       42.07       42.03      8.04 o 
  -4   2   8       55.57       56.05      6.00 o 
  -3   2   8       69.71       83.47      6.38 o 
  -2   2   8       23.87       24.35      3.35 o 
  -1   2   8      132.28      126.68      6.13 o 
   0   2   8        6.57        6.39      1.41 o 
   1   2   8       40.25       43.90      2.81 o 
   2   2   8        1.72        1.55      2.55 o 
   3   2   8       62.59       69.54      6.14 o 
   4   2   8       76.75       79.44      7.01 o 
   5   2   8       10.85       18.15      5.04 o 
   6   2   8        2.15        0.00      4.32 o 
   7   2   8        0.02        0.00      4.82 o 
  -8   3   8        0.00        0.00      4.49 o 
  -7   3   8        0.35        3.03      4.28 o 
  -6   3   8       72.02       70.33      7.75 o 
  -5   3   8      267.34      262.39     13.60 o 
  -4   3   8     1404.10     1365.68     30.54 o 
  -3   3   8       86.19       86.00      4.26 o 
  -2   3   8      427.36      442.62     12.60 o 
  -1   3   8       70.03       74.72      4.49 o 
   0   3   8       20.47       19.79      2.50 o 
   1   3   8        0.46        2.50      1.70 o 
   2   3   8        8.75        5.05      2.64 o 
   3   3   8      222.77      215.23      8.60 o 
   4   3   8      898.01      877.87     22.24 o 
   5   3   8      293.80      277.77     12.67 o 
   6   3   8       74.24       83.13      9.67 o 
   7   3   8       10.53        0.00      5.87 o 
  -8   4   8       46.98       44.93      8.84 o 
  -7   4   8       31.09       46.27      9.69 o 
  -6   4   8       15.50       23.81      5.62 o 
  -5   4   8        0.43        0.00      2.47 o 
  -4   4   8      101.34       93.63      5.01 o 
  -3   4   8      278.17      268.87      6.86 o 
  -2   4   8       88.59       82.45      7.15 o 
  -1   4   8       13.47       17.40      2.44 o 
   0   4   8      109.39       99.91      4.81 o 
   1   4   8       36.21       39.44      3.41 o 
   2   4   8      125.00      133.64      6.02 o 
   3   4   8       81.21       87.90      5.88 o 
   4   4   8      142.69      145.02      9.38 o 
   5   4   8      170.33      162.08      8.66 o 
   6   4   8       48.57       62.46      6.95 o 
   7   4   8        0.01       14.21      5.10 o 
  -8   5   8       17.58       18.20      8.85 o 
  -7   5   8        6.19       13.60      6.06 o 
  -6   5   8        8.91        6.28      5.29 o 
  -5   5   8       31.03       22.15      3.96 o 
  -4   5   8        8.79        2.36      3.02 o 
  -3   5   8      257.31      253.30      8.67 o 
  -2   5   8      110.41      130.30      7.04 o 
  -1   5   8       19.90       19.53      2.98 o 
   0   5   8        0.01        1.83      2.09 o 
   1   5   8       74.26       73.20      3.72 o 
   2   5   8       24.08       27.48      5.43 o 
   3   5   8      331.66      352.67     11.50 o 
   4   5   8      250.51      235.40     11.76 o 
   5   5   8      224.38      227.22      9.95 o 
   6   5   8       19.86       31.46      6.60 o 
   7   5   8        1.01        0.00      4.49 o 
  -8   6   8       13.96       12.09      5.33 o 
  -7   6   8       14.13       27.78      5.53 o 
  -6   6   8       48.50       40.29      6.07 o 
  -5   6   8       59.81       72.18      5.94 o 
  -4   6   8      189.35      173.86      7.24 o 
  -3   6   8      923.23      873.15     21.23 o 
  -2   6   8      433.18      459.22     11.68 o 
  -1   6   8       99.10       90.25      5.24 o 
   0   6   8       36.83       43.85      3.77 o 
   1   6   8      213.95      204.99      6.02 o 
   2   6   8       62.81       62.35      4.33 o 
   3   6   8      590.88      586.14     14.84 o 
   4   6   8      624.71      654.97     17.91 o 
   5   6   8      861.75      868.38     22.54 o 
   6   6   8       12.91       14.35      5.21 o 
   7   6   8       31.66       48.85      7.03 o 
  -8   7   8        4.40        3.49      5.71 o 
  -7   7   8       35.08       34.71      6.30 o 
  -6   7   8       50.39       41.57      6.29 o 
  -5   7   8      694.47      632.78     21.94 o 
  -4   7   8       39.42       46.42      4.15 o 
  -3   7   8       56.10       61.71      4.87 o 
  -2   7   8        0.18        6.17      2.41 o 
  -1   7   8       55.61       55.16      4.49 o 
   0   7   8        7.30        5.21      2.89 o 
   1   7   8      198.75      214.41      6.56 o 
   2   7   8        4.66        8.53      2.86 o 
   3   7   8      732.50      835.27     19.47 o 
   4   7   8       41.64       51.22      4.78 o 
   5   7   8      183.29      178.25      9.09 o 
   6   7   8        0.64        0.36      4.51 o 
   7   7   8       32.70       50.49      8.44 o 
  -8   8   8       18.99       20.41      9.75 o 
  -7   8   8        2.38       12.56      6.18 o 
  -6   8   8       10.08        5.02      4.33 o 
  -5   8   8       91.86       77.15      6.66 o 
  -4   8   8        4.12        0.00      3.10 o 
  -3   8   8      209.66      210.47     10.78 o 
  -2   8   8      278.07      252.23      8.14 o 
  -1   8   8        0.34        5.16      2.69 o 
   0   8   8       46.78       57.96      4.74 o 
   1   8   8      178.09      181.65      7.46 o 
   2   8   8       27.76       37.44      3.82 o 
   3   8   8      750.24      683.11     16.70 o 
   4   8   8       18.76       22.10      3.99 o 
   5   8   8       86.29       91.72      6.21 o 
   6   8   8      127.13      124.74      9.56 o 
   7   8   8        5.39        5.65      5.96 o 
  -8   9   8       43.98       41.43     10.97 o 
  -7   9   8       12.08        0.24      6.70 o 
  -6   9   8        0.92        5.62      4.26 o 
  -5   9   8      102.36       97.44      7.32 o 
  -4   9   8        5.91        6.12      2.50 o 
  -3   9   8      176.61      172.07      7.86 o 
  -2   9   8      112.90      116.97      5.95 o 
  -1   9   8       17.77       17.37      2.48 o 
   0   9   8       63.21       65.97      5.12 o 
   1   9   8       13.18       14.81      3.17 o 
   2   9   8      170.04      199.52     11.76 o 
   3   9   8       28.38       27.83      3.94 o 
   4   9   8      163.70      165.65      8.08 o 
   5   9   8       32.19       34.34      4.88 o 
   6   9   8        0.12        0.99      4.07 o 
   7   9   8       82.12      125.59     14.79 o 
  -7  10   8       35.88       42.04     14.32 o 
  -6  10   8       75.64       74.60      6.81 o 
  -5  10   8        6.20        5.63      4.75 o 
  -4  10   8       36.22       28.51      3.68 o 
  -3  10   8      111.52      104.84      7.47 o 
  -2  10   8      394.61      402.84     12.59 o 
  -1  10   8        0.94        1.11      2.03 o 
   0  10   8      149.46      132.98      8.12 o 
   1  10   8       21.72       23.06      3.54 o 
   2  10   8     1200.84     1186.78     25.74 o 
   3  10   8      102.40      105.32      7.29 o 
   4  10   8      378.38      390.46     12.06 o 
   5  10   8       55.78       64.00      5.73 o 
   6  10   8       54.33       51.27      6.42 o 
   7  10   8        7.38        5.33      6.76 o 
  -7  11   8        2.87        0.00     10.05 o 
  -6  11   8        1.18        0.00      4.76 o 
  -5  11   8      131.17      141.76      8.65 o 
  -4  11   8      107.02      123.73      6.22 o 
  -3  11   8        0.00        2.09      3.97 o 
  -2  11   8      241.32      270.54      9.36 o 
  -1  11   8        8.20        8.75      2.59 o 
   0  11   8      118.48      113.65      6.90 o 
   1  11   8      175.27      154.38      7.39 o 
   2  11   8      694.84      702.05     17.06 o 
   3  11   8       75.82       62.33      5.17 o 
   4  11   8      634.97      664.01     17.15 o 
   5  11   8       10.96        9.48      4.00 o 
   6  11   8       22.28       21.49      6.59 o 
  -7  12   8        9.11        5.48     12.49 o 
  -6  12   8       48.87       46.61     10.20 o 
  -5  12   8      238.12      229.69     13.93 o 
  -4  12   8       10.43        6.49      2.92 o 
  -3  12   8      373.82      338.40     13.07 o 
  -2  12   8        0.03        0.91      3.18 o 
  -1  12   8       28.93       37.06      3.79 o 
   0  12   8       87.82       90.05      5.43 o 
   1  12   8       77.84       74.65      6.10 o 
   2  12   8       55.49       61.13      4.79 o 
   3  12   8      233.84      226.54      9.09 o 
   4  12   8        0.13        3.88      4.70 o 
   5  12   8       35.00       33.71      6.65 o 
   6  12   8       73.14       73.58      9.84 o 
  -7  13   8        3.04        0.00     12.18 o 
  -6  13   8       57.46       51.52     12.34 o 
  -5  13   8      150.23      183.02     32.44 o 
  -4  13   8        0.78        0.00      3.72 o 
  -3  13   8        1.39       13.11      4.70 o 
  -2  13   8      312.82      285.15      8.68 o 
  -1  13   8       50.26       41.61      4.07 o 
   0  13   8      567.74      539.10     15.56 o 
   1  13   8      569.14      531.33     15.12 o 
   2  13   8       57.38       65.90      5.52 o 
   3  13   8       44.70       43.09      5.03 o 
   4  13   8      121.18      133.35      8.15 o 
   5  13   8        8.29       12.48      4.48 o 
   6  13   8      143.04      146.94     14.12 o 
  -7  14   8       32.84       20.61      7.93 o 
  -6  14   8        0.07        9.24      7.61 o 
  -5  14   8        5.65        2.45      5.15 o 
  -4  14   8       26.78       31.14      5.30 o 
  -3  14   8      292.08      296.95     12.53 o 
  -2  14   8       36.43       42.39      5.06 o 
  -1  14   8      254.64      255.16      9.15 o 
   0  14   8       68.87       63.59      5.83 o 
   1  14   8      116.66      110.56      8.54 o 
   2  14   8       52.93       48.85      6.59 o 
   3  14   8       84.05       84.91      7.58 o 
   4  14   8      164.21      162.70      9.05 o 
   5  14   8        9.68       10.61      4.83 o 
   6  14   8        3.99        2.43      6.08 o 
  -7  15   8        0.77        0.00      6.55 o 
  -6  15   8       22.04       16.42      8.48 o 
  -5  15   8        1.55        2.07      5.01 o 
  -4  15   8       47.36       58.03      6.53 o 
  -3  15   8       72.22       65.45      6.85 o 
  -2  15   8      123.15      120.76      8.09 o 
  -1  15   8       64.94       63.04      6.03 o 
   0  15   8      557.34      533.49     16.02 o 
   1  15   8      228.72      218.01     11.97 o 
   2  15   8      212.39      207.68     11.67 o 
   3  15   8        3.26        0.00      5.23 o 
   4  15   8       32.05       37.72      6.24 o 
   5  15   8       39.29       44.40      6.82 o 
   6  15   8       22.61       18.81     11.39 o 
  -6  16   8       14.76        8.81      8.24 o 
  -5  16   8        5.21        3.27      5.30 o 
  -4  16   8       21.06       26.23      5.14 o 
  -3  16   8       17.37       15.31      6.17 o 
  -2  16   8       53.25       49.72      7.09 o 
  -1  16   8       80.26       80.86      8.12 o 
   0  16   8      141.58      137.69      9.70 o 
   1  16   8     1418.62     1414.58     48.28 o 
   2  16   8        6.61       10.32      5.16 o 
   3  16   8       27.49       30.30      6.22 o 
   4  16   8      115.86      132.44     10.82 o 
   5  16   8       13.10       22.76      7.06 o 
  -6  17   8       42.54       53.67     11.12 o 
  -5  17   8        0.64       11.51      8.24 o 
  -4  17   8       34.84       31.08      7.02 o 
  -3  17   8        5.08        4.41     10.73 o 
  -2  17   8        2.92        0.00      4.96 o 
  -1  17   8       38.23       49.59      7.15 o 
   0  17   8        0.06        0.00      4.33 o 
   1  17   8       62.76       90.52      8.36 o 
   2  17   8        1.11        0.00      4.72 o 
   3  17   8      148.55      142.01     10.22 o 
   4  17   8      148.04      148.47     11.59 o 
   5  17   8       22.01       23.18      7.74 o 
  -6  18   8       56.97       68.23     15.84 o 
  -5  18   8       44.01       27.17      9.44 o 
  -4  18   8       29.59       27.67      6.85 o 
  -3  18   8       47.30       55.52      8.60 o 
  -2  18   8       36.48       51.04      7.43 o 
  -1  18   8        1.36        0.00      4.56 o 
   0  18   8        3.48        8.04      5.40 o 
   1  18   8      179.73      204.90     16.75 o 
   2  18   8       60.34       59.14      7.47 o 
   3  18   8        7.08        4.54      6.33 o 
   4  18   8       33.39       31.91      6.42 o 
   5  18   8        8.20        0.00      6.35 o 
  -5  19   8        2.59        3.64      7.89 o 
  -4  19   8       11.19        1.67      7.83 o 
  -3  19   8       31.14       28.93      7.49 o 
  -2  19   8      156.75      163.20     11.48 o 
  -1  19   8       90.83      106.53      9.70 o 
   0  19   8      242.11      239.56     13.73 o 
   1  19   8       97.34      125.02     10.01 o 
   2  19   8       11.56       24.18      6.06 o 
   3  19   8       10.31        6.19      5.26 o 
   4  19   8       17.26       17.63      7.49 o 
   5  19   8        0.06       32.27     42.29 o 
  -5  20   8       24.14       26.23      9.44 o 
  -4  20   8      109.22      124.81     15.66 o 
  -3  20   8        0.01        3.18      7.14 o 
  -2  20   8       34.50       52.91      9.17 o 
  -1  20   8       29.77       30.25      7.74 o 
   0  20   8      220.27      196.34     12.70 o 
   1  20   8      267.87      292.12     14.94 o 
   2  20   8       45.51       41.00     10.02 o 
   3  20   8       34.67       37.87      6.82 o 
   4  20   8        3.34        0.00      5.81 o 
  -5  21   8       38.64       29.24     12.18 o 
  -4  21   8       64.49       52.21     12.29 o 
  -3  21   8        0.97        0.00      5.97 o 
  -2  21   8       16.75       10.04      7.42 o 
  -1  21   8        0.73        0.00      4.60 o 
   0  21   8        6.24        0.00      5.39 o 
   1  21   8        4.48        6.95      7.65 o 
   2  21   8       63.04       57.92      7.78 o 
   3  21   8        0.03        3.53      5.11 o 
   4  21   8       27.86       28.33      8.41 o 
  -4  22   8        0.64        0.00      7.83 o 
  -3  22   8       36.72       38.99      7.76 o 
  -2  22   8        7.84        6.32      7.37 o 
  -1  22   8        9.72        8.10      9.67 o 
   0  22   8       11.20        1.99      5.42 o 
   1  22   8       46.79       45.76      7.48 o 
   2  22   8        5.32        6.84      6.47 o 
   3  22   8       24.88       13.29      7.56 o 
  -4  23   8       18.44       45.08     16.14 o 
  -3  23   8        1.23        0.00      8.61 o 
  -2  23   8        0.77        8.59      7.44 o 
  -1  23   8        2.12        8.40      5.59 o 
   0  23   8        0.92        3.82      5.77 o 
   1  23   8        1.05        5.78      5.84 o 
   2  23   8       32.98       35.96      6.82 o 
   3  23   8       32.67       19.86      8.03 o 
  -3  24   8        0.14        2.26      9.32 o 
  -2  24   8        4.61        0.00      7.75 o 
  -1  24   8        6.90        7.47      5.80 o 
   0  24   8       77.57       83.20     11.43 o 
   1  24   8       12.00       16.63      6.75 o 
   2  24   8       69.68       66.99      8.79 o 
  -2  25   8        2.57        0.00     14.32 o 
  -1  25   8       12.16       12.49      7.11 o 
   0  25   8      129.38      113.06     12.27 o 
   1  25   8       49.93       45.90     12.37 o 
  -7   0   9        3.53        0.00      8.83 o 
  -5   0   9        5.80       28.63     11.58 o 
  -3   0   9       12.83        5.93      4.84 o 
  -1   0   9     1384.94     1310.74     32.75 o 
   1   0   9      375.76      407.14     15.21 o 
   3   0   9     1898.26     1610.60    129.16 o 
   5   0   9       16.61       23.19      8.11 o 
   7   0   9       24.54       24.53     10.05 o 
  -8   1   9        0.09        0.00      4.57 o 
  -7   1   9       12.78        9.22      6.88 o 
  -6   1   9        0.16        9.38      6.07 o 
  -5   1   9      857.44      726.93     32.96 o 
  -4   1   9      191.98      202.49     11.82 o 
  -3   1   9       17.95       29.82      3.32 o 
  -2   1   9       26.84       29.79      3.01 o 
  -1   1   9      615.79      627.03     14.42 o 
   0   1   9       46.18       52.67      2.70 o 
   1   1   9      367.41      344.03      8.44 o 
   2   1   9       16.78       16.73      4.39 o 
   3   1   9      335.05      410.86     15.01 o 
   4   1   9       90.19       75.61      7.52 o 
   5   1   9       33.08       34.07      5.94 o 
   6   1   9       43.84       49.38      7.10 o 
   7   1   9        2.90        4.85      5.05 o 
  -8   2   9        3.24        0.00      4.70 o 
  -7   2   9        0.39        0.63      4.17 o 
  -6   2   9        4.98        5.67      6.37 o 
  -5   2   9      109.21      125.13     13.18 o 
  -4   2   9     1516.66     1442.91     70.80 o 
  -3   2   9      270.48      226.01      9.16 o 
  -2   2   9       25.14       25.89      3.54 o 
  -1   2   9       90.73      103.07      5.04 o 
   0   2   9      231.00      232.11      5.89 o 
   1   2   9       15.60       13.65      2.97 o 
   2   2   9       86.42       85.91      6.80 o 
   3   2   9      609.98      624.58     19.79 o 
   4   2   9      127.08      135.93      9.32 o 
   5   2   9      122.13      118.93      9.23 o 
   6   2   9        1.26        5.96      4.82 o 
   7   2   9        1.42        2.69      6.25 o 
  -8   3   9        2.80       12.85     10.36 o 
  -7   3   9       50.24       66.60      8.24 o 
  -6   3   9       45.74       46.81      6.77 o 
  -5   3   9      227.25      230.17     10.80 o 
  -4   3   9       45.70       57.08      6.11 o 
  -3   3   9       16.08       21.34      3.33 o 
  -2   3   9        3.82        9.80      4.65 o 
  -1   3   9        6.47        5.40      2.40 o 
   0   3   9      130.40      138.53      5.98 o 
   1   3   9        4.88        9.16      2.54 o 
   2   3   9       91.51       97.82      5.70 o 
   3   3   9     1376.84     1313.15     31.09 o 
   4   3   9     1819.36     1726.50     45.07 o 
   5   3   9        5.12        3.08      4.52 o 
   6   3   9      133.18      140.07     10.67 o 
   7   3   9       30.55       56.08      9.04 o 
  -8   4   9        8.21       19.19     11.88 o 
  -7   4   9        7.27        0.00      4.60 o 
  -6   4   9       30.60       28.53      5.68 o 
  -5   4   9      237.51      217.00     18.35 o 
  -4   4   9       50.99       69.69      5.37 o 
  -3   4   9        1.55        5.68      4.43 o 
  -2   4   9      165.17      162.77      9.10 o 
  -1   4   9       34.20       37.35      3.91 o 
   0   4   9      284.01      290.36      8.45 o 
   1   4   9        0.17        1.20      2.29 o 
   2   4   9      995.52      978.58     21.85 o 
   3   4   9        3.47       11.72      3.95 o 
   4   4   9      131.89      179.11     17.79 o 
   5   4   9       43.14       44.94      6.42 o 
   6   4   9        2.50        0.00      5.94 o 
   7   4   9        8.24        5.16      6.36 o 
  -8   5   9       37.88       26.81     13.71 o 
  -7   5   9       17.82        9.63      8.99 o 
  -6   5   9        8.71       11.98      4.75 o 
  -5   5   9       26.60       28.90      9.70 o 
  -4   5   9       42.87       50.27      4.21 o 
  -3   5   9      454.92      473.73     13.56 o 
  -2   5   9       66.56       55.10      5.94 o 
  -1   5   9      257.32      226.16      8.31 o 
   0   5   9      498.73      463.81     12.57 o 
   1   5   9      173.54      176.84      6.11 o 
   2   5   9      507.91      499.91     13.11 o 
   3   5   9        0.02        1.55      3.20 o 
   4   5   9      260.07      257.20     10.46 o 
   5   5   9       26.48       36.08      5.19 o 
   6   5   9       23.60       26.81      6.10 o 
   7   5   9        0.69        0.00      6.37 o 
  -7   6   9        1.80        4.45      6.98 o 
  -6   6   9        4.49        0.00      6.07 o 
  -5   6   9       78.44       67.41     13.52 o 
  -4   6   9        0.00        1.33      4.54 o 
  -3   6   9      781.01      771.94     19.65 o 
  -2   6   9      100.49       96.02      6.16 o 
  -1   6   9       82.23       90.04      5.58 o 
   0   6   9      162.51      169.59      7.50 o 
   1   6   9      114.91      111.70      6.65 o 
   2   6   9     1206.88     1182.89     25.68 o 
   3   6   9       14.63       17.91      3.72 o 
   4   6   9      397.20      411.11     13.43 o 
   5   6   9        4.69        2.28      4.06 o 
   6   6   9        0.17        2.51      5.35 o 
  -7   7   9        3.90        6.40      6.66 o 
  -6   7   9       18.62       17.19     10.20 o 
  -5   7   9       16.45       18.04      7.24 o 
  -4   7   9      319.58      328.20     20.75 o 
  -3   7   9       23.74       41.91      4.51 o 
  -2   7   9      124.86      122.33      7.04 o 
  -1   7   9      544.33      504.38     14.94 o 
   0   7   9      612.14      571.41     13.59 o 
   1   7   9       26.17       17.05      3.66 o 
   2   7   9      426.72      476.09     19.62 o 
   3   7   9        7.92        1.90      3.10 o 
   4   7   9      196.81      243.92      9.57 o 
   5   7   9        0.25        0.00      4.11 o 
   6   7   9       60.35       59.35     10.33 o 
  -7   8   9        8.53       23.15     12.18 o 
  -6   8   9        0.80        2.72      6.44 o 
  -5   8   9      100.96      107.34     12.71 o 
  -4   8   9       70.43       72.33      6.73 o 
  -3   8   9       41.02       46.42      4.76 o 
  -2   8   9       82.36       86.84      7.22 o 
  -1   8   9        6.63        6.43      3.43 o 
   0   8   9      119.95       96.71      7.83 o 
   1   8   9       22.32       22.53      4.18 o 
   2   8   9       14.55       15.64      3.48 o 
   3   8   9       51.42       41.54      4.49 o 
   4   8   9        3.29        5.61      4.00 o 
   5   8   9      119.38      153.16      8.81 o 
   6   8   9        2.48        0.00      4.73 o 
  -7   9   9       26.36        6.09     12.18 o 
  -6   9   9       31.26       26.91      8.28 o 
  -5   9   9       93.69       91.60      9.81 o 
  -4   9   9      124.84      108.60      7.88 o 
  -3   9   9        5.23       13.65      3.70 o 
  -2   9   9        0.39        5.43      3.57 o 
  -1   9   9        7.38        8.54      3.49 o 
   0   9   9        0.29        4.23      3.94 o 
   1   9   9       11.53       16.15      4.78 o 
   2   9   9       35.85       25.36      3.95 o 
   3   9   9       90.35       92.83      6.53 o 
   4   9   9       54.45       52.83      5.76 o 
   5   9   9       51.77       51.59      5.94 o 
   6   9   9        0.50        2.88      5.12 o 
  -7  10   9       58.67       42.95     15.54 o 
  -6  10   9        1.56        1.68      6.36 o 
  -5  10   9        3.28        3.02      5.39 o 
  -4  10   9        1.10        2.77      5.34 o 
  -3  10   9      469.19      448.01     15.88 o 
  -2  10   9      557.62      571.81     21.10 o 
  -1  10   9        5.93        4.96      3.51 o 
   0  10   9       44.06       35.28      5.72 o 
   1  10   9      660.41      611.51     19.56 o 
   2  10   9        3.09        8.01      3.49 o 
   3  10   9       17.45       14.82      4.58 o 
   4  10   9        3.62        3.23      4.28 o 
   5  10   9       46.48       50.84      5.92 o 
   6  10   9        9.13        0.04      5.05 o 
  -7  11   9       12.93        0.91     11.27 o 
  -6  11   9       65.09       54.08      9.52 o 
  -5  11   9       15.22       18.92     10.19 o 
  -4  11   9      163.68      165.90     14.77 o 
  -3  11   9       25.62       41.99      5.79 o 
  -2  11   9        7.46       21.16      4.50 o 
  -1  11   9        2.49        1.09      4.04 o 
   0  11   9       48.04       58.43      5.22 o 
   1  11   9      524.62      452.10     16.23 o 
   2  11   9       77.55       69.29      5.56 o 
   3  11   9      167.94      179.29      9.01 o 
   4  11   9      103.63       96.91      7.59 o 
   5  11   9       58.22       52.77      6.10 o 
   6  11   9        1.09        6.58      6.12 o 
  -7  12   9        1.24        0.00     11.58 o 
  -6  12   9        9.53        0.07      7.89 o 
  -5  12   9        0.18        0.00      8.00 o 
  -4  12   9       55.33       52.42      6.36 o 
  -3  12   9       15.28       20.09      5.39 o 
  -2  12   9       19.90       19.68      4.31 o 
  -1  12   9      334.18      355.75     14.41 o 
   0  12   9      802.46      782.61     20.57 o 
   1  12   9        8.56       14.86      5.01 o 
   2  12   9       12.60       16.86      5.25 o 
   3  12   9        3.74        4.87      3.70 o 
   4  12   9      137.08      147.70      8.77 o 
   5  12   9      254.84      228.15     12.28 o 
   6  12   9        3.87        2.48      6.59 o 
  -6  13   9       24.76       36.23     10.08 o 
  -5  13   9       33.19       22.40      9.37 o 
  -4  13   9       12.66        9.33      4.89 o 
  -3  13   9      284.35      283.36     13.02 o 
  -2  13   9       42.88       42.20      6.04 o 
  -1  13   9      152.11      158.03     10.64 o 
   0  13   9      111.51       94.10      8.04 o 
   1  13   9       24.15       33.91      5.95 o 
   2  13   9        3.66        4.28      4.66 o 
   3  13   9      114.46      114.46     10.40 o 
   4  13   9       29.04       26.72      5.16 o 
   5  13   9      110.89      125.43      9.80 o 
  -6  14   9       55.85       77.78     12.21 o 
  -5  14   9       24.96       24.92      5.39 o 
  -4  14   9        1.46        0.00      4.49 o 
  -3  14   9       91.54       81.00     11.48 o 
  -2  14   9      418.15      444.44     15.40 o 
  -1  14   9       41.06       40.39      6.47 o 
   0  14   9      305.08      269.47     13.71 o 
   1  14   9      140.34      132.05      9.66 o 
   2  14   9      216.52      192.02     11.50 o 
   3  14   9       64.92       52.58      7.03 o 
   4  14   9      125.27      151.21     10.49 o 
   5  14   9       34.90       42.31      6.74 o 
  -6  15   9        0.68        0.00     13.86 o 
  -5  15   9        0.05        0.00      5.12 o 
  -4  15   9        0.34        1.73      5.35 o 
  -3  15   9        1.42        6.47      6.23 o 
  -2  15   9      145.99      151.58      9.64 o 
  -1  15   9      122.38      124.31     10.24 o 
   0  15   9       39.20       56.49      7.37 o 
   1  15   9      352.24      342.49     14.84 o 
   2  15   9       74.50       88.59     12.16 o 
   3  15   9       11.37        8.63      5.35 o 
   4  15   9        1.14        3.36      5.07 o 
   5  15   9       36.95       24.95      7.56 o 
  -6  16   9        0.01        0.00      7.66 o 
  -5  16   9        1.67        2.07      7.88 o 
  -4  16   9       28.35       17.70      6.90 o 
  -3  16   9      201.13      199.19     14.34 o 
  -2  16   9      166.37      178.26     12.15 o 
  -1  16   9        2.89        0.00      4.89 o 
   0  16   9      121.54      112.14      9.38 o 
   1  16   9       52.11       51.27      7.18 o 
   2  16   9       14.40       15.74      7.30 o 
   3  16   9       20.16       27.54      7.61 o 
   4  16   9       66.17       70.60      9.15 o 
   5  16   9       23.14       31.27      8.04 o 
  -5  17   9       10.76        0.71      7.72 o 
  -4  17   9        0.96        0.00      7.64 o 
  -3  17   9       95.84      112.75     11.38 o 
  -2  17   9       66.50       68.38      7.45 o 
  -1  17   9        0.60        0.00      4.90 o 
   0  17   9        6.34        3.74      7.01 o 
   1  17   9       67.05       53.25      7.45 o 
   2  17   9        3.51       10.14      5.39 o 
   3  17   9       67.78       61.51      7.65 o 
   4  17   9       80.83       93.80      9.15 o 
  -5  18   9        2.28        6.38      8.68 o 
  -4  18   9       16.60       13.38      7.01 o 
  -3  18   9        5.25        2.76      6.33 o 
  -2  18   9        6.32        0.00      6.57 o 
  -1  18   9      224.73      230.53     13.90 o 
   0  18   9       27.56       17.90      6.73 o 
   1  18   9        3.89        4.74      5.34 o 
   2  18   9       10.32        5.62      5.60 o 
   3  18   9        0.83        7.88      5.65 o 
   4  18   9        8.34       14.97      6.16 o 
  -5  19   9       18.72        9.44      8.99 o 
  -4  19   9        0.18        0.00      9.44 o 
  -3  19   9       23.31       15.94      7.14 o 
  -2  19   9       37.17       28.10      7.17 o 
  -1  19   9       53.62       47.58      7.48 o 
   0  19   9      135.37      131.33     10.84 o 
   1  19   9       38.40       46.61     14.79 o 
   2  19   9       47.17       35.62      7.02 o 
   3  19   9       44.23       36.67      7.18 o 
   4  19   9       17.77        8.21      9.19 o 
  -4  20   9        0.20        0.00      7.97 o 
  -3  20   9       59.07       54.03      9.36 o 
  -2  20   9       20.93       20.76      8.04 o 
  -1  20   9       34.87       34.46      7.06 o 
   0  20   9       33.60       21.83      6.84 o 
   1  20   9        0.07        1.16      5.25 o 
   2  20   9        1.81        3.15      5.31 o 
   3  20   9        3.27        6.38      5.58 o 
  -4  21   9       16.80       16.46      9.59 o 
  -3  21   9        9.59       27.88     11.02 o 
  -2  21   9       45.23       56.02     10.11 o 
  -1  21   9       14.75       16.66      6.18 o 
   0  21   9       26.13       28.30      7.23 o 
   1  21   9       16.53       23.61      6.60 o 
   2  21   9       12.78       25.08      7.07 o 
   3  21   9       45.31       51.23      8.17 o 
  -3  22   9        9.13        6.83      9.00 o 
  -2  22   9       10.90        7.76      7.53 o 
  -1  22   9       12.38       14.90      7.56 o 
   0  22   9       49.35       50.30      8.42 o 
   1  22   9       28.92       28.04      7.09 o 
   2  22   9       12.71       10.28      6.86 o 
  -2  23   9        2.58        0.00      9.29 o 
  -1  23   9        0.18        1.89      6.04 o 
   0  23   9        0.21        4.25      6.09 o 
   1  23   9       57.37       61.90     11.70 o 
  -1  24   9        5.05        7.08      8.97 o 
   0  24   9      149.67      178.14     13.63 o 
  -6   0  10        8.50       15.84     11.88 o 
  -4   0  10      190.85      181.29     39.75 o 
  -2   0  10       51.23       74.05      9.84 o 
   0   0  10       50.12       80.89      5.36 o 
   2   0  10     1443.95     1238.01     48.04 o 
   4   0  10       29.04       27.89      8.19 o 
   6   0  10        9.04        0.00      9.44 o 
  -7   1  10        8.00       23.76      9.75 o 
  -6   1  10        4.41        4.69      7.41 o 
  -5   1  10        4.91       34.91      6.18 o 
  -4   1  10       26.75       23.07      7.23 o 
  -3   1  10       37.02       45.19      7.17 o 
  -2   1  10      294.40      295.20     10.34 o 
  -1   1  10      281.07      302.98      7.73 o 
   0   1  10     1701.01     1569.76     27.62 o 
   1   1  10       12.88       22.12      3.95 o 
   2   1  10        5.07       24.92      4.92 o 
   3   1  10        8.79        9.69      7.43 o 
   4   1  10       53.87       33.53      6.31 o 
   5   1  10        8.36        5.14      5.96 o 
   6   1  10       35.16       36.81     10.11 o 
  -7   2  10       21.24       34.47     14.01 o 
  -6   2  10        8.93       23.03      8.27 o 
  -5   2  10      868.10      792.12     27.28 o 
  -4   2  10        4.74        3.85      6.13 o 
  -3   2  10      557.38      516.81     17.17 o 
  -2   2  10       15.78       24.71      3.85 o 
  -1   2  10        8.60       20.78      3.46 o 
   0   2  10      225.57      232.38      7.07 o 
   1   2  10      488.54      424.11     13.00 o 
   2   2  10       24.67       38.86      4.92 o 
   3   2  10      186.00      188.94     11.12 o 
   4   2  10       95.97       79.22     11.23 o 
   5   2  10        4.58       10.76      6.09 o 
   6   2  10       19.79       19.24      7.20 o 
  -7   3  10       38.15       28.99      8.94 o 
  -6   3  10        3.82        1.54      6.45 o 
  -5   3  10        4.94       16.82      8.81 o 
  -4   3  10       11.06        5.52      5.31 o 
  -3   3  10      253.41      249.12     13.53 o 
  -2   3  10       45.61       49.52      5.93 o 
  -1   3  10      665.11      601.15     19.91 o 
   0   3  10      347.36      327.24     10.70 o 
   1   3  10       75.11       71.11      5.38 o 
   2   3  10       55.18       63.77      7.47 o 
   3   3  10     1082.56     1013.97     33.78 o 
   4   3  10       86.29       74.22      8.93 o 
   5   3  10        0.04        0.00      5.21 o 
   6   3  10        0.78        0.00      5.74 o 
  -7   4  10       30.28       47.77     15.08 o 
  -6   4  10       23.37       21.00      9.90 o 
  -5   4  10        2.22        0.00      4.46 o 
  -4   4  10      130.79      145.38     10.79 o 
  -3   4  10      233.86      227.98     13.09 o 
  -2   4  10        5.20       15.51      5.51 o 
  -1   4  10      299.18      305.15     10.04 o 
   0   4  10       96.49      102.50      8.21 o 
   1   4  10      265.66      262.15      8.96 o 
   2   4  10      155.41      147.33      7.37 o 
   3   4  10      362.23      382.09     12.75 o 
   4   4  10        0.14        0.00      5.06 o 
   5   4  10       50.54       34.84     12.11 o 
   6   4  10        2.95        6.51      7.01 o 
  -7   5  10       28.90       43.48      9.12 o 
  -6   5  10        4.85        6.71     15.08 o 
  -5   5  10        0.79        2.14      4.72 o 
  -4   5  10        5.66        9.78      5.30 o 
  -3   5  10        0.81        0.00      4.90 o 
  -2   5  10      334.31      331.50     11.39 o 
  -1   5  10      102.84      112.06      7.13 o 
   0   5  10       70.27       80.39      6.33 o 
   1   5  10      608.13      528.15     15.96 o 
   2   5  10       68.34       82.49      6.12 o 
   3   5  10       36.23       37.14      4.94 o 
   4   5  10        9.45       13.46      4.85 o 
   5   5  10        1.07        3.23      7.06 o 
   6   5  10       25.96       34.25      7.72 o 
  -7   6  10        4.47       11.00      9.75 o 
  -6   6  10        0.08        4.46     12.49 o 
  -5   6  10       20.29       11.92      7.93 o 
  -4   6  10      196.84      205.76     12.14 o 
  -3   6  10        1.33        1.54      4.52 o 
  -2   6  10       84.94       91.54      6.57 o 
  -1   6  10      720.41      706.63     25.31 o 
   0   6  10      334.54      332.34     12.73 o 
   1   6  10        1.36        9.93      4.37 o 
   2   6  10        1.11        0.00      3.57 o 
   3   6  10       56.14       63.72      5.82 o 
   4   6  10      168.53      167.42      9.12 o 
   5   6  10       15.96       16.79      5.00 o 
   6   6  10        1.43        3.04      5.91 o 
  -7   7  10        0.00        0.00      6.85 o 
  -6   7  10        9.50        8.47      6.98 o 
  -5   7  10       35.81       31.26      6.63 o 
  -4   7  10        6.75       30.95      6.13 o 
  -3   7  10        0.44        0.00      4.52 o 
  -2   7  10       23.72       21.34      4.42 o 
  -1   7  10       19.71       32.39      4.90 o 
   0   7  10      117.02      148.81      8.46 o 
   1   7  10       74.79       82.63      7.43 o 
   2   7  10      129.38      127.62      7.33 o 
   3   7  10       29.66       25.41      4.65 o 
   4   7  10       15.80       20.04      5.06 o 
   5   7  10       38.95       36.18      6.42 o 
   6   7  10       53.27       79.08      8.66 o 
  -7   8  10        1.32        0.00     10.66 o 
  -6   8  10       49.91       48.92     10.61 o 
  -5   8  10       23.93       27.31     15.99 o 
  -4   8  10      807.90      720.99     22.39 o 
  -3   8  10       45.30       45.66      6.43 o 
  -2   8  10       12.54       18.37      4.51 o 
  -1   8  10      420.82      392.49     19.30 o 
   0   8  10       59.77       78.83      7.37 o 
   1   8  10       44.65       40.82      6.51 o 
   2   8  10      139.53      133.15      9.27 o 
   3   8  10       78.93       89.76      9.63 o 
   4   8  10      267.34      278.24     11.49 o 
   5   8  10        0.47        0.88      4.33 o 
   6   8  10      126.34      170.57     14.36 o 
  -7   9  10        0.15       10.36     13.40 o 
  -6   9  10       31.98       33.90      9.15 o 
  -5   9  10       36.20       57.22      7.14 o 
  -4   9  10      140.91      169.25     10.26 o 
  -3   9  10      286.83      310.40     19.83 o 
  -2   9  10       60.81       56.00      9.23 o 
  -1   9  10        3.20        5.16      4.25 o 
   0   9  10     1323.77     1273.30     31.56 o 
   1   9  10      324.15      292.21     12.90 o 
   2   9  10        4.13        5.88      4.68 o 
   3   9  10       89.10       77.35      7.75 o 
   4   9  10      265.30      234.95     13.94 o 
   5   9  10       26.64       31.77      6.37 o 
  -6  10  10        6.26        6.68      7.38 o 
  -5  10  10        8.52        9.95      6.42 o 
  -4  10  10      318.79      333.64     14.00 o 
  -3  10  10      268.08      291.91     18.33 o 
  -2  10  10       85.85      103.92      8.64 o 
  -1  10  10        2.49        3.72      4.50 o 
   0  10  10        2.67       22.38      5.49 o 
   1  10  10       90.92      102.85      8.44 o 
   2  10  10      105.25       98.79      8.45 o 
   3  10  10       66.39       80.99     11.12 o 
   4  10  10       64.40       58.26      7.45 o 
   5  10  10        8.62        6.69      7.57 o 
  -6  11  10        0.16        3.66     11.27 o 
  -5  11  10       15.41       18.43      5.67 o 
  -4  11  10       15.32       23.70      7.61 o 
  -3  11  10      197.01      174.07     13.40 o 
  -2  11  10       43.24       53.97      6.85 o 
  -1  11  10      111.06      107.58      7.93 o 
   0  11  10      928.71      873.58     26.29 o 
   1  11  10       56.59       58.89      7.06 o 
   2  11  10       73.83       76.24      7.69 o 
   3  11  10      128.15      113.67     10.65 o 
   4  11  10      149.58      154.39     10.73 o 
   5  11  10        3.00        5.93      5.47 o 
  -6  12  10        1.39        0.00      7.59 o 
  -5  12  10       26.72       43.75      8.16 o 
  -4  12  10       13.74       14.18      7.03 o 
  -3  12  10      302.56      289.25     22.07 o 
  -2  12  10       21.52       15.71      5.60 o 
  -1  12  10      601.89      550.47     17.75 o 
   0  12  10        8.20       28.58     11.87 o 
   1  12  10       78.83      105.05      9.02 o 
   2  12  10        8.83       14.89      5.39 o 
   3  12  10       65.08       71.21      7.77 o 
   4  12  10      196.94      224.56     12.80 o 
   5  12  10       38.62       29.11      6.39 o 
  -6  13  10       33.69       44.10     11.34 o 
  -5  13  10       36.43       29.04      7.37 o 
  -4  13  10       26.15       28.68      7.39 o 
  -3  13  10        6.04        2.77      6.33 o 
  -2  13  10        0.05        2.54      5.14 o 
  -1  13  10        0.05        9.15      4.94 o 
   0  13  10       48.27       50.17      7.18 o 
   1  13  10       72.41       76.47      8.14 o 
   2  13  10      252.97      252.00     13.44 o 
   3  13  10       71.08       65.70      7.78 o 
   4  13  10       20.37       30.18      6.54 o 
   5  13  10       23.34       35.52      6.72 o 
  -6  14  10       13.24       16.16      9.85 o 
  -5  14  10       35.11       31.27      7.33 o 
  -4  14  10        5.89        1.50      5.97 o 
  -3  14  10        0.01        1.83      6.25 o 
  -2  14  10        0.08        7.00      5.53 o 
  -1  14  10      200.49      199.78     11.21 o 
   0  14  10       86.73       83.39      8.70 o 
   1  14  10        0.00        0.00      4.79 o 
   2  14  10        0.28        7.63      5.30 o 
   3  14  10        0.15        0.00      5.41 o 
   4  14  10        0.80        0.00      4.94 o 
  -5  15  10        9.18       29.20      9.85 o 
  -4  15  10        4.63        8.55      6.51 o 
  -3  15  10       26.83       40.79      8.25 o 
  -2  15  10      342.97      351.35     16.41 o 
  -1  15  10       20.37       22.19      6.45 o 
   0  15  10      163.35      161.94     11.52 o 
   1  15  10       48.78       45.72      7.28 o 
   2  15  10       28.50       25.80      8.18 o 
   3  15  10       44.55       44.62      7.11 o 
   4  15  10       23.98       29.79      7.08 o 
  -5  16  10        2.58        0.00      8.04 o 
  -4  16  10       66.34       59.84      9.14 o 
  -3  16  10      209.87      222.61     16.13 o 
  -2  16  10       37.60       57.45      7.82 o 
  -1  16  10       38.10       53.36     12.85 o 
   0  16  10       88.78      105.50      9.50 o 
   1  16  10       56.55       63.07      7.95 o 
   2  16  10       26.63       10.40      5.83 o 
   3  16  10       12.07       16.59      6.03 o 
   4  16  10       29.61       34.02      7.09 o 
  -5  17  10        6.60       20.56      9.75 o 
  -4  17  10        0.27        0.00      6.27 o 
  -3  17  10       45.02       61.86      9.90 o 
  -2  17  10      195.84      230.47     14.11 o 
  -1  17  10       60.47       67.55      8.13 o 
   0  17  10       87.50       69.23      8.67 o 
   1  17  10        8.86        7.41      8.00 o 
   2  17  10        2.94        0.00      4.93 o 
   3  17  10       49.56       50.00      7.88 o 
   4  17  10       44.44       34.15      7.05 o 
  -4  18  10       35.14       38.74      8.42 o 
  -3  18  10       10.06        6.88      6.97 o 
  -2  18  10       25.96       40.47      7.49 o 
  -1  18  10        6.52        0.00      5.32 o 
   0  18  10       76.65       90.92      9.52 o 
   1  18  10        0.04        5.45      6.00 o 
   2  18  10        0.21        2.33      5.56 o 
   3  18  10        4.99        6.69      5.68 o 
  -4  19  10        2.85       19.90     10.10 o 
  -3  19  10       76.40       91.34     11.31 o 
  -2  19  10      195.57      217.24     14.09 o 
  -1  19  10        0.06        3.71      6.07 o 
   0  19  10       91.41      113.43     10.62 o 
   1  19  10        5.72        6.28      5.99 o 
   2  19  10       88.87       82.44      9.23 o 
   3  19  10       15.69       21.82      6.79 o 
  -3  20  10       21.36       29.40     10.31 o 
  -2  20  10       13.34       24.41      7.81 o 
  -1  20  10        3.54       16.29      7.04 o 
   0  20  10        1.66        0.00      6.81 o 
   1  20  10        1.57       10.57      6.09 o 
   2  20  10       28.08       26.26      8.05 o 
  -2  21  10       29.00       43.31      9.90 o 
  -1  21  10        3.01        6.91      7.09 o 
   0  21  10       88.65       94.04     13.10 o 
   1  21  10        2.21        0.00      5.83 o 
  -1  22  10       24.28       23.91      7.46 o 
   0  22  10        0.39       17.60      6.96 o 
  -5   0  11       91.18       89.86     18.89 o 
  -3   0  11      365.58      295.47     30.16 o 
  -1   0  11      141.71      147.74     21.32 o 
   1   0  11        2.10        0.00      4.26 o 
   3   0  11       25.19       30.04      8.42 o 
   5   0  11      123.23      136.04     15.68 o 
  -6   1  11        6.13       14.87      8.54 o 
  -5   1  11      124.04      133.69     15.56 o 
  -4   1  11       21.04       18.41      9.75 o 
  -3   1  11       10.48       26.81      9.35 o 
  -2   1  11      264.74      271.92     20.88 o 
  -1   1  11      175.74      155.79     10.25 o 
   0   1  11       33.94       38.92      4.60 o 
   1   1  11        8.14        6.14      3.12 o 
   2   1  11       14.24        5.15      3.82 o 
   3   1  11      201.43      175.62     10.91 o 
   4   1  11       55.32       72.33      8.33 o 
   5   1  11        5.82       11.54      5.68 o 
  -6   2  11       30.47       18.99     11.42 o 
  -5   2  11        3.06       11.26      8.51 o 
  -4   2  11      111.50       86.85     14.32 o 
  -3   2  11      153.69      129.52     26.96 o 
  -2   2  11        5.49       24.57      9.02 o 
  -1   2  11      140.69      131.18      9.61 o 
   0   2  11      802.32      675.02     18.15 o 
   1   2  11       19.07       23.45      4.20 o 
   2   2  11        1.72        0.00      3.62 o 
   3   2  11      102.64      103.83      8.73 o 
   4   2  11       42.00       34.96      6.72 o 
   5   2  11       43.36       36.64      7.37 o 
  -6   3  11       14.14        8.77      8.12 o 
  -5   3  11       28.14       33.62      9.90 o 
  -4   3  11      295.80      296.79     21.97 o 
  -3   3  11       73.56       84.69     12.78 o 
  -2   3  11      469.46      436.01     25.09 o 
  -1   3  11      352.58      333.13     15.43 o 
   0   3  11      563.06      578.53     16.36 o 
   1   3  11        5.40        7.26      6.60 o 
   2   3  11        0.02        3.79      4.60 o 
   3   3  11        2.45       13.52      5.28 o 
   4   3  11       26.21       32.52      6.59 o 
   5   3  11        4.13       17.69      7.67 o 
  -6   4  11       17.04       32.04      9.15 o 
  -5   4  11        3.83        3.52      7.67 o 
  -4   4  11        1.81       21.61     11.42 o 
  -3   4  11      247.98      237.84     19.71 o 
  -2   4  11       20.32       40.99     12.03 o 
  -1   4  11       40.96       52.92      8.45 o 
   0   4  11       90.26      102.59      6.52 o 
   1   4  11      340.41      298.75     13.31 o 
   2   4  11      519.01      465.35     17.35 o 
   3   4  11        3.81        2.64      5.09 o 
   4   4  11      141.90      139.07     14.61 o 
   5   4  11        5.80        4.56      8.29 o 
  -6   5  11      122.61      127.66     15.56 o 
  -5   5  11        1.09        2.70     12.34 o 
  -4   5  11       78.35       57.59     11.63 o 
  -3   5  11       70.41      102.57     27.11 o 
  -2   5  11        5.28       13.96      8.72 o 
  -1   5  11        9.60       13.04      4.51 o 
   0   5  11      518.41      454.89     14.88 o 
   1   5  11      292.45      284.30     11.77 o 
   2   5  11       81.36       67.87      6.73 o 
   3   5  11       15.07       11.34      5.66 o 
   4   5  11        1.88        3.68      5.96 o 
   5   5  11        1.68        8.59      6.08 o 
  -6   6  11        0.19        0.00      8.38 o 
  -5   6  11        3.39        9.83      7.37 o 
  -4   6  11        9.33       21.30      9.23 o 
  -3   6  11      202.41      195.73     18.20 o 
  -2   6  11       68.67       66.77      9.48 o 
  -1   6  11      384.76      340.41     13.42 o 
   0   6  11        0.50        5.31      4.26 o 
   1   6  11        3.99       16.36      4.66 o 
   2   6  11       15.64       15.31      4.86 o 
   3   6  11       16.06        0.77      4.85 o 
   4   6  11        3.43        0.00      6.11 o 
   5   6  11       67.71       67.33      9.71 o 
  -6   7  11       48.34       38.48     10.76 o 
  -5   7  11        9.77       20.34      9.14 o 
  -4   7  11       77.44       62.23     11.49 o 
  -3   7  11        0.12       10.60      6.70 o 
  -2   7  11        2.56        7.02      4.94 o 
  -1   7  11       61.26       76.95      7.18 o 
   0   7  11       19.79       19.74      5.07 o 
   1   7  11      135.71      138.32      9.04 o 
   2   7  11       31.51       30.19      5.80 o 
   3   7  11        4.19       12.67      5.24 o 
   4   7  11       63.10       74.40      8.13 o 
   5   7  11       44.19       54.99      9.28 o 
  -6   8  11        0.45        8.94      7.90 o 
  -5   8  11        7.02        0.00      7.37 o 
  -4   8  11       23.33       17.09      9.15 o 
  -3   8  11       54.15       85.47     10.77 o 
  -2   8  11       29.76       28.06      5.78 o 
  -1   8  11        4.67       14.99      4.80 o 
   0   8  11        4.70        1.68      4.36 o 
   1   8  11      187.95      171.08      9.99 o 
   2   8  11        0.08        5.77      5.63 o 
   3   8  11       50.00       50.55      7.11 o 
   4   8  11       24.13       24.10      6.22 o 
   5   8  11       10.71       13.11     10.70 o 
  -6   9  11        0.40        0.00     19.80 o 
  -5   9  11       24.22       34.17     10.39 o 
  -4   9  11        0.09        3.09      6.96 o 
  -3   9  11      202.06      172.29     13.64 o 
  -2   9  11        0.40        0.00      5.10 o 
  -1   9  11      686.98      674.90     19.96 o 
   0   9  11       47.38       44.07      6.11 o 
   1   9  11        1.96       12.31      4.92 o 
   2   9  11       85.39       92.64      8.54 o 
   3   9  11       75.93       66.38      7.52 o 
   4   9  11        1.01        0.00      5.00 o 
   5   9  11       54.91       82.00     10.57 o 
  -6  10  11        4.42       14.01      9.44 o 
  -5  10  11       15.75       16.44      9.12 o 
  -4  10  11        2.61       16.69      7.10 o 
  -3  10  11        1.36       12.65      7.30 o 
  -2  10  11       69.38       63.40      7.46 o 
  -1  10  11      111.86      122.34      8.67 o 
   0  10  11        9.39        7.24      5.57 o 
   1  10  11       60.91       70.63      7.82 o 
   2  10  11       19.91       15.12      5.51 o 
   3  10  11      116.59      130.69     16.58 o 
   4  10  11        8.03        3.63      5.59 o 
  -5  11  11      160.24      174.78     16.50 o 
  -4  11  11      132.84      112.89     11.80 o 
  -3  11  11       50.90       63.31      9.47 o 
  -2  11  11      158.54      138.83     11.32 o 
  -1  11  11      263.47      264.21     12.47 o 
   0  11  11       22.80       19.72      5.32 o 
   1  11  11      192.69      191.04     11.70 o 
   2  11  11       53.06       52.55      7.56 o 
   3  11  11       13.09        8.55      6.39 o 
   4  11  11        0.02        2.59      5.89 o 
  -5  12  11       10.12       25.27      7.46 o 
  -4  12  11       41.48       34.73      9.91 o 
  -3  12  11        1.26        1.70      6.35 o 
  -2  12  11        0.86        6.68      5.45 o 
  -1  12  11        3.72       16.08      5.21 o 
   0  12  11       15.67       21.37      5.65 o 
   1  12  11       45.86       30.69      6.38 o 
   2  12  11       17.23       18.49      6.33 o 
   3  12  11       16.29       14.67      6.03 o 
   4  12  11       23.00       26.67      8.00 o 
  -5  13  11        6.36       12.79      9.55 o 
  -4  13  11        2.67        0.00      7.35 o 
  -3  13  11       35.89       50.79      9.36 o 
  -2  13  11        0.86        0.96      5.03 o 
  -1  13  11       51.59       51.12      6.79 o 
   0  13  11       59.06       80.88      8.51 o 
   1  13  11       10.61        0.00      5.23 o 
   2  13  11       23.50       16.61      5.95 o 
   3  13  11        5.01        4.46      5.51 o 
   4  13  11       31.05       40.74      7.34 o 
  -5  14  11        4.01        3.50      9.44 o 
  -4  14  11        4.72       20.84      7.57 o 
  -3  14  11        2.98       10.60      7.49 o 
  -2  14  11       49.40       33.13      7.03 o 
  -1  14  11        0.68        1.89      4.98 o 
   0  14  11       41.72       53.16      7.61 o 
   1  14  11       29.33       43.82      7.39 o 
   2  14  11        8.47       17.54      6.10 o 
   3  14  11        5.09        6.36      5.86 o 
  -4  15  11       40.25       52.04     14.95 o 
  -3  15  11      142.17      141.07     13.55 o 
  -2  15  11       11.29       11.17      6.04 o 
  -1  15  11        1.66       10.91      5.53 o 
   0  15  11      446.70      448.62     31.17 o 
   1  15  11        5.20        9.93      7.28 o 
   2  15  11       19.21       16.71      6.18 o 
   3  15  11        4.83        9.51      6.04 o 
  -4  16  11       32.63       30.36      8.41 o 
  -3  16  11        6.81       19.59      7.97 o 
  -2  16  11       20.28       22.18      7.18 o 
  -1  16  11        4.02       12.25      5.66 o 
   0  16  11       56.44       61.27      8.32 o 
   1  16  11       52.82       55.62      8.30 o 
   2  16  11       28.37       31.15      7.06 o 
   3  16  11        4.62        2.52      5.73 o 
  -3  17  11      116.32      109.71     12.31 o 
  -2  17  11       64.73       58.65      8.45 o 
  -1  17  11      120.92      156.28     11.66 o 
   0  17  11      129.96      128.88     14.38 o 
   1  17  11        0.81       12.88      7.57 o 
   2  17  11       56.01       79.51      9.33 o 
  -3  18  11       47.20       36.14     14.91 o 
  -2  18  11       18.95        7.65      6.44 o 
  -1  18  11        3.71       12.93      5.70 o 
   0  18  11        2.24        0.00      6.13 o 
   1  18  11       31.71       33.68      7.07 o 
   2  18  11       11.54        9.75      6.20 o 
  -2  19  11        4.29       16.97     16.42 o 
  -1  19  11       13.32        5.08      8.13 o 
   0  19  11        3.14        1.52      8.40 o 
   1  19  11       64.00       80.30     14.82 o 
  -6   0  12        0.17        0.00     11.58 o 
  -4   0  12       54.13       25.89     13.71 o 
  -2   0  12       68.22      112.40     21.32 o 
   0   0  12       77.32       86.51     19.19 o 
   2   0  12       84.91       92.80     18.28 o 
   4   0  12       59.64       32.29     16.75 o 
  -6   1  12       11.83        0.00      7.86 o 
  -5   1  12        3.14       12.49      9.23 o 
  -4   1  12        1.48        8.58      8.67 o 
  -3   1  12        5.65        7.60      8.92 o 
  -2   1  12       10.01        5.50      8.76 o 
  -1   1  12       32.57       22.90      9.44 o 
   0   1  12       64.54       68.70     12.37 o 
   1   1  12        0.37        2.74      5.82 o 
   2   1  12       49.58       46.78      6.39 o 
   3   1  12        1.94       15.83      7.11 o 
   4   1  12        0.00        0.00     10.51 o 
  -6   2  12        1.95       13.36      9.14 o 
  -5   2  12      103.38      106.57     14.60 o 
  -4   2  12       22.71       17.03      9.02 o 
  -3   2  12       26.09       26.20     13.25 o 
  -2   2  12        0.25        1.27      9.90 o 
  -1   2  12      100.88       74.72     20.41 o 
   0   2  12        0.68        1.04      8.29 o 
   1   2  12       74.20       52.93      7.87 o 
   2   2  12        8.70        0.00      5.95 o 
   3   2  12        0.29        1.71      6.13 o 
   4   2  12       42.75       55.71     12.80 o 
  -5   3  12       47.50       30.49     10.31 o 
  -4   3  12        0.00        9.05      8.72 o 
  -3   3  12        7.91       14.05     12.03 o 
  -2   3  12       19.51       19.34      9.69 o 
  -1   3  12       51.53       43.89     11.08 o 
   0   3  12      255.52      224.78     19.60 o 
   1   3  12       43.54       27.59      6.95 o 
   2   3  12        0.88        4.72     10.02 o 
   3   3  12        1.82        2.92      6.17 o 
   4   3  12        0.27       11.37      6.89 o 
  -5   4  12       21.80       28.90      9.88 o 
  -4   4  12        0.00        2.48      8.51 o 
  -3   4  12        0.01        0.00     12.95 o 
  -2   4  12       45.61       57.33     11.84 o 
  -1   4  12       63.21       56.96     11.74 o 
   0   4  12       43.62       32.93      9.66 o 
   1   4  12       25.93       13.67      5.15 o 
   2   4  12        7.12        7.23      7.08 o 
   3   4  12        6.87        4.31      5.67 o 
   4   4  12        1.94        3.84      5.34 o 
  -5   5  12       62.27       35.77     11.14 o 
  -4   5  12        0.06        0.00      7.60 o 
  -3   5  12        5.44        4.61      8.58 o 
  -2   5  12       10.26       16.92      9.35 o 
  -1   5  12        0.13        1.62      8.06 o 
   0   5  12       33.73       33.62     12.34 o 
   1   5  12        1.58        0.00      4.32 o 
   2   5  12      117.75      124.33     10.06 o 
   3   5  12        1.41        0.00      6.03 o 
   4   5  12        5.37       11.84      6.08 o 
  -5   6  12        9.14       11.70      8.49 o 
  -4   6  12       13.11        0.00      7.84 o 
  -3   6  12      168.83      140.66     16.57 o 
  -2   6  12      123.59       89.42     13.65 o 
  -1   6  12        1.66        0.00      7.77 o 
   0   6  12        1.05        2.70      4.73 o 
   1   6  12       18.64       16.72      5.04 o 
   2   6  12       13.56       23.23      7.57 o 
   3   6  12       15.07       28.05      7.66 o 
   4   6  12       11.87        8.07      6.57 o 
  -5   7  12        2.55        5.66      8.54 o 
  -4   7  12       37.70       64.67     12.49 o 
  -3   7  12        0.00        1.52     15.99 o 
  -2   7  12        8.36       21.55      9.69 o 
  -1   7  12       66.80       72.41     11.21 o 
   0   7  12        4.72       15.96      4.95 o 
   1   7  12       20.34       23.24      5.51 o 
   2   7  12        3.02        0.71      4.63 o 
   3   7  12       48.36       41.95      7.24 o 
   4   7  12       89.58       94.69     11.18 o 
  -5   8  12        3.96        3.07      8.42 o 
  -4   8  12        3.67        9.98      9.14 o 
  -3   8  12       48.87       33.81     10.77 o 
  -2   8  12       27.05       37.88      8.77 o 
  -1   8  12        0.74       19.51     12.62 o 
   0   8  12      162.61      125.54     10.13 o 
   1   8  12       15.35       18.33      5.42 o 
   2   8  12        0.48        0.00      4.70 o 
   3   8  12        0.44        3.58      5.49 o 
   4   8  12        9.05       12.35      6.19 o 
  -5   9  12        3.56       11.07     18.73 o 
  -4   9  12       10.18       11.27      9.69 o 
  -3   9  12        5.60       11.70      8.01 o 
  -2   9  12        4.24       12.89      7.35 o 
  -1   9  12       62.99       47.77      7.59 o 
   0   9  12       83.15       85.89      9.26 o 
   1   9  12       89.83      115.34      8.91 o 
   2   9  12        1.59        0.00      5.69 o 
   3   9  12        0.29        3.99      5.55 o 
  -5  10  12        0.04        0.00      8.67 o 
  -4  10  12       62.90       57.72      9.76 o 
  -3  10  12       31.21       26.70      9.60 o 
  -2  10  12      114.16       95.48     14.82 o 
  -1  10  12      100.85      102.51      9.97 o 
   0  10  12        0.09        2.77      4.71 o 
   1  10  12        3.19       13.20      5.78 o 
   2  10  12       34.27       27.43      7.43 o 
   3  10  12       11.93        3.40      5.88 o 
  -4  11  12       18.01       11.47      7.91 o 
  -3  11  12       13.91       22.48      8.14 o 
  -2  11  12       33.81       20.11      8.12 o 
  -1  11  12       44.07       61.75      8.17 o 
   0  11  12       15.57       20.46      5.26 o 
   1  11  12       18.80       16.47      5.85 o 
   2  11  12       24.09       17.12      6.07 o 
   3  11  12        0.94        0.00      6.66 o 
  -4  12  12        0.62        0.10      7.09 o 
  -3  12  12       67.64       60.13     10.03 o 
  -2  12  12       21.96       20.08      8.33 o 
  -1  12  12        5.50       22.48      6.80 o 
   0  12  12       41.62       35.28      6.53 o 
   1  12  12        0.47        7.04      5.12 o 
   2  12  12        1.48        2.25      5.52 o 
   3  12  12        4.93       23.07      6.81 o 
  -4  13  12       13.84        8.82      7.76 o 
  -3  13  12       42.67       28.51      8.87 o 
  -2  13  12       38.61       29.95      8.41 o 
  -1  13  12        0.61       11.78      8.13 o 
   0  13  12        0.31        5.87      5.19 o 
   1  13  12       45.81       45.71      7.54 o 
   2  13  12       26.89       37.73      8.44 o 
  -3  14  12        2.58        0.34      7.12 o 
  -2  14  12       17.23       12.05     15.11 o 
  -1  14  12       21.14       29.67      7.17 o 
   0  14  12        1.02        1.18      6.45 o 
   1  14  12        0.00        0.00      6.49 o 
   2  14  12       20.10       18.45      6.82 o 
  -3  15  12       17.08       11.01     12.93 o 
  -2  15  12        5.12        2.55      7.65 o 
  -1  15  12       50.13       59.82     10.82 o 
   0  15  12        3.26        4.71      5.47 o 
   1  15  12        2.45        0.00      5.82 o 
  -2  16  12        3.62        9.84      8.26 o 
  -1  16  12        3.89        3.26      7.54 o 
   0  16  12       27.83       28.01      6.82 o 
   1  16  12       21.71       17.46      8.05 o 
  -3   0  13        1.72        6.40     13.71 o 
  -1   0  13        0.90        0.00     11.88 o 
   1   0  13       43.98       22.24     14.93 o 
   3   0  13        0.79       27.42     14.93 o 
  -4   1  13       25.56       27.01     10.65 o 
  -3   1  13       14.98       21.32     14.77 o 
  -2   1  13       45.30       38.43     12.34 o 
  -1   1  13        8.84       10.43      9.69 o 
   0   1  13        2.70        0.00      9.90 o 
   1   1  13        1.62        4.42      9.48 o 
   2   1  13        0.22        0.42      8.58 o 
   3   1  13        0.00        8.22     14.32 o 
  -4   2  13       34.28       49.42     12.49 o 
  -3   2  13        6.38       10.89      9.57 o 
  -2   2  13       34.25       51.86     12.06 o 
  -1   2  13       23.50       37.18     11.52 o 
   0   2  13       13.79       19.99     10.76 o 
   1   2  13        0.00        0.00     20.56 o 
   2   2  13        1.99        4.75      9.69 o 
   3   2  13       21.47       21.90     16.30 o 
  -4   3  13        1.15        0.00      8.41 o 
  -3   3  13        1.96       10.29      8.48 o 
  -2   3  13       11.23       10.55      9.76 o 
  -1   3  13       50.41       24.13     17.21 o 
   0   3  13       51.72       44.77     11.92 o 
   1   3  13       74.38       86.72     14.10 o 
   2   3  13        0.00        8.10      9.66 o 
   3   3  13        9.99       11.97     11.73 o 
  -4   4  13        4.18        0.00      8.49 o 
  -3   4  13        7.59        0.13      8.61 o 
  -2   4  13        0.38        0.00      8.29 o 
  -1   4  13       10.34       25.88     18.89 o 
   0   4  13       12.84       15.47     10.19 o 
   1   4  13        0.01        1.22     10.36 o 
   2   4  13       17.99        7.19     10.06 o 
   3   4  13       19.23       11.19      7.38 o 
  -4   5  13        0.33        0.00      8.37 o 
  -3   5  13        4.80        6.84     12.18 o 
  -2   5  13        0.12        9.60      8.72 o 
  -1   5  13        9.45       11.96     10.66 o 
   0   5  13       25.33       46.68     16.30 o 
   1   5  13       10.37       30.51     12.06 o 
   2   5  13        3.62        8.26     10.01 o 
   3   5  13        0.92        7.01      7.38 o 
  -4   6  13        4.88       10.73     10.66 o 
  -3   6  13        0.88        9.36      9.19 o 
  -2   6  13        6.42       21.93     12.03 o 
  -1   6  13        0.99        1.81      9.37 o 
   0   6  13       15.67       16.74     10.66 o 
   1   6  13        3.01        6.41      9.57 o 
   2   6  13       17.72       21.72     15.69 o 
  -4   7  13        9.91        5.82      9.51 o 
  -3   7  13       15.49       11.94     15.08 o 
  -2   7  13       66.05       65.62     14.47 o 
  -1   7  13        3.28        2.68      9.78 o 
   0   7  13       30.90        7.85      9.58 o 
   1   7  13      106.58      120.90     16.37 o 
   2   7  13        0.80       16.48     10.37 o 
  -3   8  13       12.25       20.52     10.44 o 
  -2   8  13        5.03       11.76     13.56 o 
  -1   8  13       32.29       42.53     11.84 o 
   0   8  13        7.59       14.53      8.14 o 
   1   8  13       69.39       76.81     11.02 o 
   2   8  13        0.01       12.81      9.19 o 
  -3   9  13        7.10        3.63      9.23 o 
  -2   9  13        0.98       14.07      7.86 o 
  -1   9  13        0.54        4.60      7.22 o 
   0   9  13       64.07       58.54     12.60 o 
   1   9  13       14.00       14.99      8.37 o 
   2   9  13       82.69       86.77     11.83 o 
  -3  10  13        0.78        2.36      8.92 o 
  -2  10  13       17.84       19.12      8.61 o 
  -1  10  13        9.64       20.50      8.28 o 
   0  10  13        0.44        4.85      7.53 o 
   1  10  13        4.29       12.37      8.35 o 
  -2  11  13       71.05       63.15     10.84 o 
  -1  11  13       24.22        5.83     12.34 o 
   0  11  13        0.09        2.51      7.37 o 
   1  11  13        8.79       13.81     11.44 o 
  -2  12  13        0.00        0.00      7.65 o 
  -1  12  13        0.58        0.00      6.94 o 
   0  12  13        0.28        2.52      6.30 o 
  -2   0  14       15.80       27.42     14.32 o 
   0   0  14       23.40       28.94     14.93 o 
  -2   1  14        0.10        0.00      9.37 o 
  -1   1  14       30.29       15.47     14.77 o 
   0   1  14       24.58       22.28     11.63 o 
   1   1  14        0.81        2.04     10.98 o 
  -2   2  14        1.59        7.63     10.33 o 
  -1   2  14       39.92       32.80     12.27 o 
   0   2  14        0.00        7.46     10.55 o 
   1   2  14       27.85       32.24     12.79 o 
  -2   3  14        1.74        8.75     12.64 o 
  -1   3  14       27.26       49.96     11.92 o 
   0   3  14        9.66        6.78     12.79 o 
   1   3  14       12.44        0.75     10.19 o 
  -2   4  14       20.97       37.77     12.49 o 
  -1   4  14        7.53       22.68     11.39 o 
   0   4  14        0.00        0.00     16.60 o 
  -2   5  14        2.17        0.00     12.03 o 
  -1   5  14       75.41      101.41     16.87 o 
   0   5  14       24.52       18.80     11.84 o 
  -1   6  14        2.13        4.43     26.04 o 
   0   6  14        0.70       13.05     11.36 o 
                                                 
